# Supplementary material for: N-(3,4-Diethoxy­phen­yl)acetamide
Source: Acta Crystallogr Sect E Struct Rep Online. 2009 May 20;65(Pt 6):o1314. doi: 10.1107/S1600536809018042 (PMC2969794; doi:10.1107/S1600536809018042)
Supplement: Supplementary file 2 [file e-65-o1314-Isup2.hkl]

#
# h,k,l, Fc-squared, Fo-squared, sigma(Fo-squared) and status flag
#
data_I
_shelx_title ' MM in P2(1)/c'
_shelx_refln_list_code          4
_shelx_F_calc_maximum      164.08
_exptl_crystal_F_000       528.00
_reflns_d_resolution_high  0.8406
 
loop_
 _symmetry_equiv_pos_as_xyz
 'x, y, z'
 '-x, y+1/2, -z+1/2'
 '-x, -y, -z'
 'x, -y-1/2, z-1/2'
 
_cell_length_a    15.5633
_cell_length_b     8.6610
_cell_length_c     9.3047
_cell_angle_alpha  90.000
_cell_angle_beta  101.773
_cell_angle_gamma  90.000
 
_shelx_F_squared_multiplier     1.000
 
loop_
 _refln_index_h
 _refln_index_k
 _refln_index_l
 _refln_F_squared_calc
 _refln_F_squared_meas
 _refln_F_squared_sigma
 _refln_observed_status
   1   0   0     1480.30     1240.91     50.46 o
   2   0   0     1035.48      992.55     26.45 o
   3   0   0     3285.87     2861.24    166.65 o
   4   0   0     4569.18     4026.44     86.20 o
   5   0   0      448.95      451.53     10.76 o
   6   0   0       29.57       33.99      3.02 o
   7   0   0     1075.92     1076.61     24.53 o
   8   0   0       33.75       34.38      1.78 o
   9   0   0     2184.36     2158.47     42.39 o
  10   0   0       83.94       77.63      3.03 o
  11   0   0       37.57       41.17      2.32 o
  12   0   0        0.37        0.78      0.88 o
  13   0   0        0.67        0.60      1.61 o
  14   0   0        4.50        0.80      2.41 o
  15   0   0        8.98       17.09      5.83 o
  16   0   0      210.79      216.50     14.27 o
  17   0   0        9.23        0.00      5.83 o
   1   1   0        0.06        5.57      0.82 o
   2   1   0     4005.35     3655.42     55.38 o
   3   1   0       48.75       39.44      1.12 o
   4   1   0      101.92      101.97      2.15 o
   5   1   0      259.26      271.26      4.89 o
   6   1   0       35.31       35.08      1.28 o
   7   1   0     1515.66     1647.68     25.98 o
   8   1   0      123.99      128.64      2.76 o
   9   1   0      445.21      425.77      7.05 o
  10   1   0       77.56       83.26      2.27 o
  11   1   0       57.37       55.04      3.69 o
  12   1   0        4.34        6.99      1.17 o
  13   1   0      183.74      173.20      6.05 o
  14   1   0       19.42       16.59      2.89 o
  15   1   0        9.53        9.21      4.42 o
  16   1   0        9.53        8.65      6.53 o
  17   1   0        1.10        0.00      5.43 o
  18   1   0        2.80        8.64      9.25 o
   0   2   0     1098.79     1087.78     24.12 o
   1   2   0      104.35      113.43      2.40 o
   2   2   0    26921.69    19186.35    475.88 o
   3   2   0       61.46       60.93      1.52 o
   4   2   0       50.02       58.29      1.49 o
   5   2   0      759.59      710.97     11.74 o
   6   2   0       17.78       20.46      0.97 o
   7   2   0     1345.87     1431.46     21.45 o
   8   2   0       52.28       47.97      1.54 o
   9   2   0      141.27      157.59      3.36 o
  10   2   0        8.25        6.88      1.09 o
  11   2   0       52.52       61.08      2.57 o
  12   2   0        0.42        2.19      1.13 o
  13   2   0        1.48        2.79      1.26 o
  14   2   0      119.23      113.46      4.43 o
  15   2   0        7.15        9.65      4.52 o
  16   2   0        0.26        1.26      2.71 o
  17   2   0        0.68        2.50      3.38 o
   1   3   0      326.05      305.39      6.36 o
   2   3   0     1300.73     1335.43     21.14 o
   3   3   0      146.79      136.60      2.92 o
   4   3   0      411.11      391.34      6.99 o
   5   3   0      663.98      722.95     12.11 o
   6   3   0       15.02       12.92      0.88 o
   7   3   0       45.68       46.36      1.47 o
   8   3   0       20.68       19.58      1.59 o
   9   3   0        4.28        6.04      1.85 o
  10   3   0       77.83       77.75      3.23 o
  11   3   0      195.86      177.42      5.18 o
  12   3   0        1.01        3.10      1.32 o
  13   3   0        2.01        1.51      1.28 o
  14   3   0        7.46        6.68      1.74 o
  15   3   0       17.86       18.14      2.56 o
  16   3   0        6.82        3.91      3.62 o
  17   3   0        0.08        2.61      3.35 o
   0   4   0        0.12        0.34      0.59 o
   1   4   0      214.31      211.60      4.76 o
   2   4   0      354.29      351.15      7.40 o
   3   4   0      239.24      218.74      4.28 o
   4   4   0      478.85      450.59      7.51 o
   5   4   0      250.32      281.73     10.21 o
   6   4   0       26.60       26.20      1.72 o
   7   4   0       44.57       44.35      4.82 o
   8   4   0       33.44       28.17      2.02 o
   9   4   0        2.52        0.52      0.98 o
  10   4   0      127.27      133.33      5.13 o
  11   4   0        2.55        1.11      1.16 o
  12   4   0       73.28       67.19      3.43 o
  13   4   0        0.09        1.66      1.47 o
  14   4   0        0.04        0.05      1.38 o
  15   4   0        0.76        1.77      1.71 o
  16   4   0        0.85        3.67      2.15 o
   1   5   0       65.17       62.25      3.98 o
   2   5   0       86.46       82.65      2.36 o
   3   5   0       39.34       41.04      2.81 o
   4   5   0      465.91      478.17      8.02 o
   5   5   0      501.13      491.38      9.78 o
   6   5   0        0.63        0.50      0.70 o
   7   5   0        5.65        8.73      2.15 o
   8   5   0      114.32      109.92      4.07 o
   9   5   0        1.86        1.46      1.11 o
  10   5   0       38.27       41.92      4.05 o
  11   5   0        6.29        7.00      1.68 o
  12   5   0        6.47        7.77      1.72 o
  13   5   0        3.55        2.41      1.60 o
  14   5   0        1.16        2.20      1.69 o
  15   5   0        5.27        6.06      2.13 o
   0   6   0      134.14      129.12      7.64 o
   1   6   0      112.99       94.06      5.55 o
   2   6   0      243.01      242.89      5.12 o
   3   6   0      350.35      350.18      6.50 o
   4   6   0        1.66        0.62      0.85 o
   5   6   0       87.14       95.03      4.00 o
   6   6   0       48.14       45.11      2.75 o
   7   6   0       79.96       78.53      3.73 o
   8   6   0       91.96       96.11      4.11 o
   9   6   0        5.70        6.44      1.66 o
  10   6   0       11.81       12.14      1.97 o
  11   6   0        4.36        2.46      1.53 o
  12   6   0       11.49        9.12      2.18 o
  13   6   0        0.11        1.67      1.55 o
  14   6   0        0.70        1.94      1.86 o
   1   7   0       14.82       15.22      1.57 o
   2   7   0        8.80        9.23      1.28 o
   3   7   0        0.11        0.81      1.06 o
   4   7   0       31.40       34.09      3.68 o
   5   7   0        4.21        2.70      1.30 o
   6   7   0       54.05       47.08      5.72 o
   7   7   0       12.48       14.71      2.70 o
   8   7   0        1.65        1.37      1.21 o
   9   7   0        1.65        0.73      1.35 o
  10   7   0        7.39        6.07      2.00 o
  11   7   0        6.10        7.04      3.13 o
  12   7   0        1.09        3.17      2.07 o
  13   7   0        7.26        0.00      8.24 o
   0   8   0       82.66       83.94      5.53 o
   1   8   0       47.31       46.14      2.75 o
   2   8   0       15.24       17.53      1.89 o
   3   8   0       17.62       19.29      2.27 o
   4   8   0        0.02        1.58      1.37 o
   5   8   0        1.01        0.76      1.34 o
   6   8   0        8.33        8.67      1.94 o
   7   8   0        4.36        3.84      1.81 o
   8   8   0       27.65       31.10      3.85 o
   9   8   0        0.31        1.60      1.70 o
  10   8   0       12.87       10.94      2.48 o
  11   8   0        0.70        1.21      8.24 o
   1   9   0        5.90        5.30      1.76 o
   2   9   0        8.32        8.87      2.04 o
   3   9   0        0.05        5.68      2.65 o
   4   9   0        5.09        6.54      2.01 o
   5   9   0       35.40       38.64      3.25 o
   6   9   0        0.74        1.79      1.88 o
   7   9   0        3.11        4.35      1.98 o
   8   9   0        3.94        3.46      3.83 o
   0  10   0       35.94       48.65      9.05 o
   1  10   0       10.35       10.58      4.68 o
   2  10   0        5.41        6.54      4.06 o
   3  10   0        2.22        3.77      1.93 o
   4  10   0        3.52        4.95      2.26 o
 -18   1   1        9.11       10.79      5.53 o
 -17   1   1        8.97        8.82      6.83 o
 -16   1   1       43.53       46.93     12.26 o
 -15   1   1        3.35        5.89      3.26 o
 -14   1   1        0.16        2.63      1.86 o
 -13   1   1        9.83       13.27      3.62 o
 -12   1   1        3.40        2.31      0.97 o
 -11   1   1       51.36       56.31      3.74 o
 -10   1   1        3.24        3.88      0.63 o
  -9   1   1       91.66       92.08      2.25 o
  -8   1   1      114.44      113.84      2.48 o
  -7   1   1      856.64      919.75     14.97 o
  -6   1   1      971.62      969.73     15.57 o
  -5   1   1      485.85      513.39      8.53 o
  -4   1   1      709.23      686.00     10.99 o
  -3   1   1      564.75      554.54     10.15 o
  -2   1   1       10.17       10.52      1.17 o
  -1   1   1       55.43       65.66      4.25 o
   0   1   1     7760.43     6461.46    175.02 o
   1   1   1     1984.71     1777.81     27.25 o
   2   1   1     2183.52     2165.27     33.16 o
   3   1   1     4061.70     3803.69     57.86 o
   4   1   1      134.14      124.19      2.63 o
   5   1   1      197.75      191.10      3.79 o
   6   1   1      427.17      409.39      7.32 o
   7   1   1       27.87       32.02      1.34 o
   8   1   1       72.86       73.30      2.26 o
   9   1   1      563.61      555.26      8.86 o
  10   1   1      172.91      185.65      3.88 o
  11   1   1       69.58       76.40      2.38 o
  12   1   1       49.78       47.65      2.39 o
  13   1   1        0.13        2.14      1.09 o
  14   1   1        0.39        0.79      2.37 o
  15   1   1       11.14       10.04      3.46 o
  16   1   1        5.30        7.39      3.71 o
 -18   2   1       29.79       50.61     13.07 o
 -17   2   1        0.07        0.99      3.77 o
 -16   2   1       54.79       53.35      7.24 o
 -15   2   1       13.09       23.46      3.52 o
 -14   2   1       70.39       64.26      3.27 o
 -13   2   1        1.78        0.66      0.98 o
 -12   2   1        1.16        0.57      0.96 o
 -11   2   1       19.98       21.16      1.93 o
 -10   2   1       19.35       18.75      1.62 o
  -9   2   1       42.70       39.95      2.26 o
  -8   2   1        0.98        0.78      0.57 o
  -7   2   1      739.39      796.05     13.04 o
  -6   2   1      124.12      132.13      3.28 o
  -5   2   1        1.79        0.63      0.56 o
  -4   2   1       46.97       57.49      1.82 o
  -3   2   1      414.65      375.63      6.41 o
  -2   2   1     2300.31     2176.11     36.60 o
  -1   2   1     3749.37     3524.10     53.71 o
   0   2   1      830.56      778.89     13.42 o
   1   2   1      105.08      125.86      2.95 o
   2   2   1    18267.80    14596.30    220.42 o
   3   2   1     3937.54     3674.58     56.11 o
   4   2   1       37.69       40.02      1.30 o
   5   2   1      340.82      337.05      6.09 o
   6   2   1     1075.62     1074.63     19.07 o
   7   2   1      509.20      484.97      8.82 o
   8   2   1       51.15       54.90      1.92 o
   9   2   1       23.56       28.41      2.01 o
  10   2   1      108.47      103.15      3.65 o
  11   2   1      206.36      189.47      5.27 o
  12   2   1      183.58      169.46     10.14 o
  13   2   1        0.45        1.86      1.40 o
  14   2   1       29.00       28.78      3.50 o
  15   2   1        0.30        0.51      2.60 o
  16   2   1        4.60        5.11      6.13 o
  17   2   1        0.34        4.62      6.94 o
 -17   3   1        5.43        7.76      3.68 o
 -16   3   1        1.15        4.20      2.92 o
 -15   3   1        1.04        2.64      2.28 o
 -14   3   1      103.97       90.49      4.00 o
 -13   3   1        1.24        0.07      1.09 o
 -12   3   1       20.48       21.74      2.14 o
 -11   3   1       41.88       46.01      2.60 o
 -10   3   1      109.76       96.23      5.96 o
  -9   3   1       62.87       71.27      4.19 o
  -8   3   1      402.54      393.99      8.45 o
  -7   3   1       10.62        6.04      1.23 o
  -6   3   1       19.26       16.38      1.82 o
  -5   3   1     2452.55     2597.47     37.62 o
  -4   3   1      221.54      244.99      7.61 o
  -3   3   1     1308.88     1311.62     20.81 o
  -2   3   1      201.40      219.02      4.24 o
  -1   3   1      339.46      323.03      5.81 o
   0   3   1      388.75      366.43      6.51 o
   1   3   1     1038.09     1025.81     17.71 o
   2   3   1     2655.52     2483.26     38.51 o
   3   3   1      540.30      516.80      8.94 o
   4   3   1     2085.68     2014.03     29.50 o
   5   3   1      213.01      190.77      3.80 o
   6   3   1       69.76       68.38      2.01 o
   7   3   1      126.95      122.80      2.97 o
   8   3   1      136.50      133.73      3.08 o
   9   3   1        1.73        1.15      0.83 o
  10   3   1       88.50       98.97      3.33 o
  11   3   1       35.41       35.98      3.51 o
  12   3   1      104.99      103.84      9.69 o
  13   3   1       23.93       19.74      2.54 o
  14   3   1        0.05        2.56      1.75 o
  15   3   1       15.09       17.87      2.67 o
  16   3   1        3.68        2.44      3.50 o
 -16   4   1        0.39        0.72      1.57 o
 -15   4   1        2.86        5.74      1.72 o
 -14   4   1       24.37       26.96      3.93 o
 -13   4   1        1.53        2.73      1.39 o
 -12   4   1      134.38      116.04      4.50 o
 -11   4   1        7.80        6.18      1.40 o
 -10   4   1        4.25        5.49      2.24 o
  -9   4   1       28.86       28.92      2.19 o
  -8   4   1       51.28       55.19      2.70 o
  -7   4   1       21.04       15.67      1.33 o
  -6   4   1       34.81       41.51      2.54 o
  -5   4   1      980.92     1001.03     16.57 o
  -4   4   1      695.44      684.72     10.52 o
  -3   4   1      333.64      347.04      5.87 o
  -2   4   1       56.25       48.75      1.83 o
  -1   4   1        7.88        8.42      1.10 o
   0   4   1      493.49      487.85      8.67 o
   1   4   1     1055.12     1005.14     15.56 o
   2   4   1       14.60       12.74      1.53 o
   3   4   1       22.11       30.64      1.62 o
   4   4   1     4027.35     3944.09     56.84 o
   5   4   1     1774.43     1721.03     25.83 o
   6   4   1       78.96       77.50      3.48 o
   7   4   1       77.13       79.04      2.78 o
   8   4   1      165.27      162.03      4.24 o
   9   4   1       63.51       61.41      2.73 o
  10   4   1       11.95       13.42      2.38 o
  11   4   1       11.42       11.39      3.54 o
  12   4   1        3.53        7.68      1.81 o
  13   4   1        0.04        1.42      1.45 o
  14   4   1       59.16       65.49      4.20 o
  15   4   1        0.00        0.29      1.68 o
  16   4   1        4.39        9.94      4.10 o
 -16   5   1        4.35        1.70      1.78 o
 -15   5   1        0.05        0.72      1.66 o
 -14   5   1        8.95        7.91      1.98 o
 -13   5   1        0.18        0.60      1.21 o
 -12   5   1      148.57      129.04      4.94 o
 -11   5   1        0.06        0.10      1.02 o
 -10   5   1        3.93        2.61      1.26 o
  -9   5   1       17.75       14.74      2.35 o
  -8   5   1        4.48        3.23      1.30 o
  -7   5   1       54.22       68.75      3.14 o
  -6   5   1       75.52       71.54      4.93 o
  -5   5   1       16.82       18.46      1.44 o
  -4   5   1        2.26        0.77      0.47 o
  -3   5   1      730.40      747.66     11.59 o
  -2   5   1      314.77      329.21      5.92 o
  -1   5   1       11.26       12.24      1.23 o
   0   5   1       47.87       43.03      2.03 o
   1   5   1       11.78       13.39      0.97 o
   2   5   1       34.83       33.22      3.29 o
   3   5   1       11.67       13.74      2.03 o
   4   5   1      925.13      936.93     24.69 o
   5   5   1      181.93      178.78      3.93 o
   6   5   1      193.74      189.06      6.66 o
   7   5   1       84.67       78.74      2.93 o
   8   5   1        0.23        1.70      0.88 o
   9   5   1       52.21       45.75      4.09 o
  10   5   1       10.16       10.09      1.93 o
  11   5   1       81.94       73.42      4.09 o
  12   5   1        0.19        0.78      1.46 o
  13   5   1       37.08       43.11      5.62 o
  14   5   1        3.09        1.95      1.98 o
  15   5   1        0.11        0.50      1.96 o
 -14   6   1        0.88        4.75      1.89 o
 -13   6   1        2.35        2.87      1.64 o
 -12   6   1        0.07        0.72      1.08 o
 -11   6   1        5.50        6.78      1.72 o
 -10   6   1       93.67       86.29      4.08 o
  -9   6   1       17.15       17.52      2.17 o
  -8   6   1        8.55        7.05      1.85 o
  -7   6   1        3.75        4.31      1.59 o
  -6   6   1       43.29       43.98      2.94 o
  -5   6   1        1.18        0.98      0.98 o
  -4   6   1        3.20        1.97      1.02 o
  -3   6   1      109.68      114.03      3.50 o
  -2   6   1       58.16       60.74      4.22 o
  -1   6   1        0.40        1.02      1.31 o
   0   6   1        7.11        8.77      1.05 o
   1   6   1        0.13        0.16      0.55 o
   2   6   1        4.23        3.79      0.91 o
   3   6   1      109.35      106.30      4.00 o
   4   6   1        0.51        1.56      0.85 o
   5   6   1        0.00        0.30      0.87 o
   6   6   1      231.93      219.38      5.46 o
   7   6   1        3.52        1.92      1.64 o
   8   6   1       10.06       13.44      2.07 o
   9   6   1        5.87        6.03      1.67 o
  10   6   1        1.05        1.20      1.37 o
  11   6   1       13.22       15.36      2.44 o
  12   6   1        2.06        1.01      1.56 o
  13   6   1        3.17        0.77      1.79 o
  14   6   1        6.46        3.58      2.40 o
 -13   7   1        3.08        4.61      2.06 o
 -12   7   1        7.85        5.31      2.03 o
 -11   7   1        1.48        2.20      1.41 o
 -10   7   1       29.43       25.29      2.67 o
  -9   7   1        3.05        2.29      1.50 o
  -8   7   1        1.71        1.36      1.20 o
  -7   7   1       22.81       21.38      2.96 o
  -6   7   1        2.62        1.34      1.06 o
  -5   7   1       13.54       14.56      2.15 o
  -4   7   1       53.81       53.75      3.13 o
  -3   7   1       82.34       82.60      3.90 o
  -2   7   1       23.01       24.55      2.11 o
  -1   7   1       56.31       54.13      3.77 o
   0   7   1        0.42        0.83      0.81 o
   1   7   1       11.05        9.60      1.19 o
   2   7   1       76.77       71.77      3.98 o
   3   7   1        0.17        1.28      1.11 o
   4   7   1       15.83       16.07      2.38 o
   5   7   1       30.70       28.69      6.31 o
   6   7   1      206.35      193.28     10.59 o
   7   7   1      300.60      285.61      9.81 o
   8   7   1        1.57        2.96      1.83 o
   9   7   1       14.06       12.36      2.30 o
  10   7   1        3.23        3.25      1.69 o
  11   7   1        0.07        1.09      1.55 o
  12   7   1        1.90        1.50      1.72 o
 -11   8   1        9.77       11.97      2.42 o
 -10   8   1        0.24        0.76      1.39 o
  -9   8   1        0.22        1.82      1.54 o
  -8   8   1        2.40        1.49      1.44 o
  -7   8   1        3.54        3.79      1.71 o
  -6   8   1        1.03        2.69      1.65 o
  -5   8   1       65.87       59.31      3.59 o
  -4   8   1        0.31        1.71      1.49 o
  -3   8   1       18.68       20.37      4.12 o
  -2   8   1        5.83        6.99      1.74 o
  -1   8   1       16.62       23.03      2.36 o
   0   8   1       66.69       71.83      3.18 o
   1   8   1        0.32        1.59      1.60 o
   2   8   1       17.53       19.19      2.05 o
   3   8   1        7.98        7.56      1.70 o
   4   8   1       64.81       65.24      5.86 o
   5   8   1       58.45       59.87      6.43 o
   6   8   1        1.46        1.76      1.67 o
   7   8   1        1.90        1.78      1.70 o
   8   8   1        1.86        2.29      1.82 o
   9   8   1       48.66       42.27      4.23 o
  10   8   1        3.66        3.51      2.13 o
  -9   9   1        0.17        2.48      4.97 o
  -8   9   1        0.52        2.71      2.16 o
  -7   9   1       11.46        9.16      2.37 o
  -6   9   1        7.17        6.61      2.58 o
  -5   9   1        8.36       10.53      2.31 o
  -4   9   1        1.93        0.22      1.50 o
  -3   9   1        0.30        1.47      1.51 o
  -2   9   1        0.02        0.82      1.31 o
  -1   9   1        3.93        6.40      1.84 o
   0   9   1        0.67        1.16      2.59 o
   1   9   1       10.60       11.18      2.67 o
   2   9   1       18.70       24.86      2.65 o
   3   9   1        5.75        6.34      2.05 o
   4   9   1       38.25       37.65      5.84 o
   5   9   1       33.08       37.78      3.62 o
   6   9   1        1.09        1.64      1.92 o
   7   9   1        0.96        3.96      2.08 o
   8   9   1       12.93        8.00      8.64 o
  -4  10   1        3.48        4.74      2.16 o
  -3  10   1       22.60       27.65      3.48 o
  -2  10   1        5.26        6.16      3.42 o
  -1  10   1        0.06        3.29      3.13 o
   0  10   1       26.21       34.17     11.16 o
   1  10   1        0.02        5.11      3.76 o
   2  10   1       69.65       64.13     10.86 o
   3  10   1       28.08       23.37      6.94 o
 -18   0   2        0.16        8.85      6.43 o
 -17   0   2       37.44       29.75      8.04 o
 -16   0   2      310.63      330.28     18.29 o
 -15   0   2       50.92       65.53      9.05 o
 -14   0   2      160.11      187.15     13.47 o
 -13   0   2      239.11      259.92     14.47 o
 -12   0   2      115.62      108.95      5.83 o
 -11   0   2       47.53       52.47      2.41 o
 -10   0   2       34.10       31.04      1.78 o
  -9   0   2       84.96      105.56      3.48 o
  -8   0   2      243.00      247.40      6.21 o
  -7   0   2     2244.22     2181.56     42.32 o
  -6   0   2       63.10       58.38      2.26 o
  -5   0   2      286.31      306.71      7.72 o
  -4   0   2     3623.13     3572.33     77.12 o
  -3   0   2       22.26       21.11      1.21 o
  -2   0   2      496.81      492.10     14.88 o
  -1   0   2     2637.66     2276.99     78.20 o
   0   0   2     3528.39     3125.91     67.34 o
   1   0   2      635.75      666.54     14.98 o
   2   0   2     1067.76      979.47     32.16 o
   3   0   2      345.50      319.06      7.90 o
   4   0   2     1723.87     1626.69     36.02 o
   5   0   2      580.00      544.50     13.19 o
   6   0   2        3.20        2.15      0.85 o
   7   0   2      522.08      534.49     13.36 o
   8   0   2      198.74      187.73      8.44 o
   9   0   2      202.09      212.05      5.98 o
  10   0   2      299.92      290.33      7.72 o
  11   0   2       10.36       11.70      1.74 o
  12   0   2      265.58      267.32      9.44 o
  13   0   2      107.33      113.18      9.65 o
  14   0   2        6.82        5.63      4.02 o
  15   0   2       20.86       14.67      5.03 o
  16   0   2        7.15        5.43      4.62 o
 -18   1   2        0.33        4.02      4.55 o
 -17   1   2        0.64        3.00      3.91 o
 -16   1   2        1.72        2.31      3.27 o
 -15   1   2       47.04       51.56      5.90 o
 -14   1   2       58.61       69.73      8.04 o
 -13   1   2       39.48       40.41      6.03 o
 -12   1   2       34.08       36.99      2.45 o
 -11   1   2      173.35      179.79      6.32 o
 -10   1   2       26.60       24.00      1.55 o
  -9   1   2      371.47      379.29      6.81 o
  -8   1   2       71.86       72.61      2.47 o
  -7   1   2        1.99        1.14      0.38 o
  -6   1   2      568.42      552.17     10.12 o
  -5   1   2       31.15       37.13      1.15 o
  -4   1   2      583.18      527.63     10.27 o
  -3   1   2     2500.32     2513.60     38.55 o
  -2   1   2      234.03      219.31      4.44 o
  -1   1   2     5548.37     5035.17    115.27 o
   0   1   2      171.63      172.91      5.25 o
   1   1   2     3284.51     3023.02     49.89 o
   2   1   2      156.11      170.31      3.59 o
   3   1   2     1306.46     1271.94     19.98 o
   4   1   2       55.42       54.85      1.77 o
   5   1   2       93.79       89.31      2.33 o
   6   1   2      298.35      287.37      5.57 o
   7   1   2       34.48       37.03      2.16 o
   8   1   2        5.96        6.03      0.84 o
   9   1   2        8.67        8.47      1.00 o
  10   1   2       14.07       16.90      1.29 o
  11   1   2       49.98       53.51      2.90 o
  12   1   2       34.85       41.87      2.64 o
  13   1   2       15.72       18.09      2.34 o
  14   1   2       28.71       40.28      4.83 o
  15   1   2       32.04       30.76      6.43 o
  16   1   2        0.07        1.61      3.62 o
  17   1   2        0.17        0.00      4.42 o
 -18   2   2       19.25       15.46      5.25 o
 -17   2   2       23.74       21.16      5.25 o
 -16   2   2       10.31       12.01      4.18 o
 -15   2   2        9.72       16.74      3.42 o
 -14   2   2      150.85      148.69      6.69 o
 -13   2   2        1.86        1.45      1.38 o
 -12   2   2       25.66       31.69      2.24 o
 -11   2   2       42.21       47.23      5.02 o
 -10   2   2      135.83      139.48      4.29 o
  -9   2   2      206.93      199.19      5.14 o
  -8   2   2       19.54       15.65      1.79 o
  -7   2   2      521.53      560.82     17.33 o
  -6   2   2       41.73       39.55      1.86 o
  -5   2   2        7.05        8.28      1.56 o
  -4   2   2       44.70       43.34      1.36 o
  -3   2   2      117.37       97.28      3.18 o
  -2   2   2       65.17       66.87      1.64 o
  -1   2   2       28.25       17.08      1.71 o
   0   2   2      305.96      286.75      5.15 o
   1   2   2      525.44      458.92      7.81 o
   2   2   2      393.08      364.63      6.40 o
   3   2   2       37.19       45.69      2.63 o
   4   2   2       15.15       10.25      1.07 o
   5   2   2      189.01      182.60      3.83 o
   6   2   2       91.41       87.51      2.72 o
   7   2   2       35.50       46.19      1.80 o
   8   2   2      144.06      144.57      3.41 o
   9   2   2      112.45      105.89      2.97 o
  10   2   2      105.50      102.78      3.12 o
  11   2   2       52.50       51.07      4.17 o
  12   2   2       58.57       50.48      2.94 o
  13   2   2        3.63        4.58      2.36 o
  14   2   2        5.43        3.80      1.88 o
  15   2   2        0.17        1.61      3.82 o
  16   2   2        0.64        2.01      4.62 o
 -17   3   2       17.26       15.73     12.66 o
 -16   3   2       19.78       17.66      4.52 o
 -15   3   2        0.12        0.73      2.22 o
 -14   3   2       38.54       36.66      2.69 o
 -13   3   2        6.13        7.52      1.55 o
 -12   3   2        2.86        3.05      2.03 o
 -11   3   2        5.42        4.67      1.24 o
 -10   3   2       22.18       25.40      1.94 o
  -9   3   2        0.93        2.96      1.02 o
  -8   3   2       41.38       45.79      2.69 o
  -7   3   2       54.45       56.21      2.46 o
  -6   3   2      106.19      111.16      4.17 o
  -5   3   2        2.52        0.60      0.71 o
  -4   3   2       74.71       73.10      1.87 o
  -3   3   2       43.53       37.27      1.59 o
  -2   3   2       34.99       38.01      1.38 o
  -1   3   2     1041.41      959.40     36.89 o
   0   3   2        0.00        1.55      0.54 o
   1   3   2      319.36      307.96      8.04 o
   2   3   2      715.15      715.94     11.98 o
   3   3   2       47.47       51.54      1.68 o
   4   3   2        8.82       10.50      0.90 o
   5   3   2      499.58      507.13      8.54 o
   6   3   2      186.67      187.28      3.97 o
   7   3   2       22.62       20.74      1.22 o
   8   3   2        0.37        0.73      0.59 o
   9   3   2       14.08        9.48      1.98 o
  10   3   2        4.95        7.73      1.52 o
  11   3   2      195.84      195.13      9.16 o
  12   3   2       14.20       14.03      2.24 o
  13   3   2       19.55       23.42      2.70 o
  14   3   2        1.86        2.60      1.68 o
  15   3   2        0.04        1.04      1.82 o
  16   3   2        2.70        4.02      4.62 o
 -17   4   2       26.34       38.12      5.97 o
 -16   4   2       11.40       15.65      3.54 o
 -15   4   2        0.67        1.11      1.34 o
 -14   4   2        9.28        6.11      2.67 o
 -13   4   2       29.09       32.19      3.55 o
 -12   4   2      144.11      133.99      5.00 o
 -11   4   2        3.71        2.89      1.26 o
 -10   4   2       14.07       15.78      1.83 o
  -9   4   2        3.75        3.39      1.15 o
  -8   4   2       28.16       29.03      3.82 o
  -7   4   2      188.06      189.07      5.19 o
  -6   4   2       93.01       89.79      3.40 o
  -5   4   2      130.23      142.15      2.99 o
  -4   4   2       21.74       17.59      1.82 o
  -3   4   2       40.41       48.09      1.55 o
  -2   4   2     1041.93     1058.81     16.39 o
  -1   4   2       16.29       16.58      1.33 o
   0   4   2      390.75      400.57      7.09 o
   1   4   2      652.97      634.08     11.03 o
   2   4   2        1.87        2.24      0.59 o
   3   4   2       87.70       88.50      2.81 o
   4   4   2     1055.89      985.02     17.16 o
   5   4   2      608.44      592.12      9.98 o
   6   4   2       70.98       73.12      2.60 o
   7   4   2      137.11      140.09      3.51 o
   8   4   2        2.48        1.92      1.07 o
   9   4   2      404.27      402.35     10.72 o
  10   4   2       17.00       17.22      2.34 o
  11   4   2        0.22        1.23      1.36 o
  12   4   2       12.06       11.78      2.26 o
  13   4   2       15.18       17.42      2.95 o
  14   4   2       32.54       34.10      3.38 o
  15   4   2        1.47        2.34      2.14 o
 -16   5   2        1.33        0.63      1.75 o
 -15   5   2        0.01        1.28      1.53 o
 -14   5   2        2.71        1.80      1.47 o
 -13   5   2        0.90        1.38      1.36 o
 -12   5   2       23.53       18.79      2.27 o
 -11   5   2       24.36       24.81      2.38 o
 -10   5   2        2.88        2.58      1.32 o
  -9   5   2       25.10       31.19      3.23 o
  -8   5   2       44.46       44.30      2.78 o
  -7   5   2        5.44       10.61      1.56 o
  -6   5   2      133.34      123.84      4.42 o
  -5   5   2       87.53       85.88      5.63 o
  -4   5   2      129.44      115.43      3.92 o
  -3   5   2        5.61        4.51      0.74 o
  -2   5   2        0.89        1.24      0.60 o
  -1   5   2      197.06      196.46      4.65 o
   0   5   2       10.39       14.50      4.06 o
   1   5   2       95.70       89.23      3.34 o
   2   5   2       95.78       89.21      2.53 o
   3   5   2      110.10      118.84      4.44 o
   4   5   2       28.44       30.67      2.47 o
   5   5   2       10.20        7.54      1.68 o
   6   5   2       20.93       19.52      4.13 o
   7   5   2        9.48        6.36      1.37 o
   8   5   2       16.70       14.39      2.06 o
   9   5   2      215.43      213.30     12.65 o
  10   5   2        0.00        0.00      1.34 o
  11   5   2       24.61       26.42      2.83 o
  12   5   2        0.46        0.65      1.26 o
  13   5   2        7.30        3.92      3.39 o
  14   5   2       12.96        8.65      4.07 o
 -15   6   2       32.73       36.77      5.26 o
 -14   6   2        2.16        3.32      1.87 o
 -13   6   2        1.09        1.02      1.49 o
 -12   6   2       64.58       58.82      3.69 o
 -11   6   2       81.80       90.48      4.33 o
 -10   6   2      109.33      103.96      4.55 o
  -9   6   2       97.70       96.85      4.29 o
  -8   6   2        3.00        3.76      1.43 o
  -7   6   2       14.21       13.08      1.99 o
  -6   6   2       39.74       33.30      4.44 o
  -5   6   2       47.04       47.88      3.03 o
  -4   6   2      353.14      368.22      8.99 o
  -3   6   2      297.11      304.86      8.03 o
  -2   6   2      256.03      261.56      5.30 o
  -1   6   2       98.50      106.21      3.59 o
   0   6   2       80.01       88.64      2.79 o
   1   6   2       42.93       35.91      5.89 o
   2   6   2        1.05        2.03      0.84 o
   3   6   2      200.00      196.10      4.90 o
   4   6   2      159.54      150.91      5.44 o
   5   6   2      256.63      253.62      9.98 o
   6   6   2      405.04      397.70      9.53 o
   7   6   2     1105.02     1080.91     21.39 o
   8   6   2       11.73       11.32      1.75 o
   9   6   2        7.76        7.38      3.85 o
  10   6   2       37.50       34.18      4.26 o
  11   6   2        0.18        1.79      1.61 o
  12   6   2        0.48        0.40      1.60 o
  13   6   2        4.08        3.61      2.23 o
 -13   7   2        4.52        5.41      1.94 o
 -12   7   2        1.19        1.12      1.55 o
 -11   7   2        0.09        0.94      1.46 o
 -10   7   2       22.07       16.09      2.36 o
  -9   7   2        1.29        2.90      1.46 o
  -8   7   2        6.74        7.45      2.28 o
  -7   7   2       11.51       16.01      2.19 o
  -6   7   2       67.19       62.39      3.49 o
  -5   7   2       30.83       31.99      2.64 o
  -4   7   2        0.00        0.19      1.11 o
  -3   7   2        6.94        5.73      1.52 o
  -2   7   2       28.68       33.65      2.74 o
  -1   7   2        9.45        7.59      1.53 o
   0   7   2       38.99       43.26      3.45 o
   1   7   2       41.67       38.78      2.67 o
   2   7   2        1.78        2.62      0.91 o
   3   7   2        7.72        7.32      1.56 o
   4   7   2       44.48       55.02      3.09 o
   5   7   2       26.87       26.80      2.42 o
   6   7   2        9.20        9.18      1.83 o
   7   7   2        9.67        9.55      2.16 o
   8   7   2        3.20        3.01      1.65 o
   9   7   2       52.95       50.90      4.89 o
  10   7   2        0.65        1.02      1.85 o
  11   7   2        0.00        1.81      1.60 o
  12   7   2        0.01        1.81      5.83 o
 -11   8   2        7.86        4.27      5.49 o
 -10   8   2       27.59       28.19      5.64 o
  -9   8   2        6.24        5.74      1.84 o
  -8   8   2       39.45       33.34      3.97 o
  -7   8   2       19.82       18.49      3.31 o
  -6   8   2        7.50        9.89      2.14 o
  -5   8   2        7.70        5.48      1.82 o
  -4   8   2       14.80       12.63      2.52 o
  -3   8   2        1.57        1.15      1.45 o
  -2   8   2       50.03       50.77      5.63 o
  -1   8   2      151.77      155.87      5.56 o
   0   8   2      107.73      108.26      3.74 o
   1   8   2        0.18        1.46      1.05 o
   2   8   2       36.04       44.75      2.96 o
   3   8   2       89.76       89.32     10.20 o
   4   8   2       12.06       10.65      1.90 o
   5   8   2      219.59      225.87     13.17 o
   6   8   2       77.52       72.58      4.40 o
   7   8   2       36.20       23.77      3.04 o
   8   8   2       64.77       66.39      4.66 o
   9   8   2       62.09       57.74      4.28 o
  10   8   2        6.57        0.00      7.44 o
  -8   9   2       14.84       14.26      4.44 o
  -7   9   2        2.88        4.47      1.99 o
  -6   9   2       10.48       13.23      2.55 o
  -5   9   2        3.22        0.93      1.75 o
  -4   9   2       37.07       37.68      4.50 o
  -3   9   2        3.02        5.98      1.83 o
  -2   9   2        2.72        2.39      1.66 o
  -1   9   2        2.53        4.79      1.85 o
   0   9   2        0.01        1.74      1.66 o
   1   9   2        6.71        0.39      3.05 o
   2   9   2       54.68       55.62      6.03 o
   3   9   2       81.37       73.57      4.50 o
   4   9   2        4.21        4.36      2.08 o
   5   9   2       22.15       24.08      3.02 o
   6   9   2       11.47       14.25      3.27 o
   7   9   2        2.39        3.01      2.34 o
  -3  10   2        1.66        1.06      1.91 o
  -2  10   2        8.21        5.61      2.20 o
  -1  10   2        8.18        9.27      3.90 o
   0  10   2        0.67        0.19      3.66 o
   1  10   2       33.36       26.33     10.45 o
   2  10   2        3.69        5.63      7.64 o
 -18   1   3        5.92        8.01      5.23 o
 -17   1   3        5.54       11.56      4.40 o
 -16   1   3        5.54        4.78      4.22 o
 -15   1   3      100.88      101.00     12.26 o
 -14   1   3      117.92      117.52      7.88 o
 -13   1   3      110.02      118.24      7.94 o
 -12   1   3      273.06      289.81      7.02 o
 -11   1   3       12.60       15.55      1.50 o
 -10   1   3      183.75      170.65      4.66 o
  -9   1   3      250.98      249.72      5.02 o
  -8   1   3      639.59      663.95     10.18 o
  -7   1   3      235.31      210.19      3.89 o
  -6   1   3      875.76      912.87     14.29 o
  -5   1   3      140.71      138.12      3.20 o
  -4   1   3       70.04       61.45      2.34 o
  -3   1   3       65.80       61.00      2.61 o
  -2   1   3       54.51       56.91      2.11 o
  -1   1   3        1.13        0.74      0.43 o
   0   1   3      400.16      417.63      7.15 o
   1   1   3        0.92        0.48      0.39 o
   2   1   3      598.75      611.63     11.05 o
   3   1   3        7.66        8.26      0.90 o
   4   1   3      975.48     1042.25     20.21 o
   5   1   3        1.52        1.57      0.56 o
   6   1   3       22.05       25.48      1.36 o
   7   1   3       24.94       23.30      1.65 o
   8   1   3      102.07       99.88      2.92 o
   9   1   3       35.71       37.86      1.91 o
  10   1   3        0.20        1.12      0.76 o
  11   1   3      130.53      131.52      4.23 o
  12   1   3       28.08       32.70      3.05 o
  13   1   3      167.39      174.30      6.57 o
  14   1   3       19.98       15.97      3.34 o
  15   1   3        2.03        2.20      2.83 o
  16   1   3        0.18        2.81      4.42 o
 -18   2   3        2.06        4.33      4.29 o
 -17   2   3        5.10        8.23      4.29 o
 -16   2   3       35.08       40.41     17.49 o
 -15   2   3       29.70       35.58      5.25 o
 -14   2   3      360.03      423.81     16.08 o
 -13   2   3       44.25       42.74      3.29 o
 -12   2   3       57.13       59.01      2.94 o
 -11   2   3      446.85      440.85      9.65 o
 -10   2   3        3.22        7.50      1.22 o
  -9   2   3       82.25       73.48      5.19 o
  -8   2   3       85.17       92.14      3.38 o
  -7   2   3      295.56      302.12      5.73 o
  -6   2   3      219.85      205.77      4.22 o
  -5   2   3     1943.43     1990.98     31.68 o
  -4   2   3       32.32       37.48      2.02 o
  -3   2   3      430.58      441.67      7.76 o
  -2   2   3      708.90      787.18     12.90 o
  -1   2   3      288.52      294.37      5.44 o
   0   2   3     2253.59     2297.95     35.63 o
   1   2   3        2.13        3.67      0.99 o
   2   2   3      884.57      917.32     16.17 o
   3   2   3      212.25      201.31      4.50 o
   4   2   3       43.90       55.53      3.13 o
   5   2   3      583.21      580.30     10.04 o
   6   2   3      155.57      153.77      3.48 o
   7   2   3       59.43       58.06      2.67 o
   8   2   3       57.73       60.35      2.32 o
   9   2   3      134.62      128.19      3.59 o
  10   2   3       23.17       28.13      1.84 o
  11   2   3      349.85      346.62      8.61 o
  12   2   3        1.40        2.21      1.50 o
  13   2   3        1.31        1.80      1.62 o
  14   2   3       27.59       27.90      3.05 o
  15   2   3        4.41        8.45      2.48 o
  16   2   3        7.00       14.67      5.83 o
 -17   3   3       50.98       54.01      6.95 o
 -16   3   3       80.87       76.09      7.53 o
 -15   3   3       14.91       12.81      3.26 o
 -14   3   3       19.49       23.04      2.22 o
 -13   3   3       22.50       23.55      2.20 o
 -12   3   3       64.85       73.80      3.79 o
 -11   3   3       67.22       64.13      3.11 o
 -10   3   3       23.55       23.21      2.02 o
  -9   3   3      177.03      172.81      5.02 o
  -8   3   3      145.05      144.44      4.48 o
  -7   3   3      931.90      948.08     17.31 o
  -6   3   3       83.21       82.74      3.12 o
  -5   3   3       44.58       40.16      1.50 o
  -4   3   3      281.19      273.51      5.07 o
  -3   3   3      155.18      164.65      3.45 o
  -2   3   3      838.02      845.04     17.50 o
  -1   3   3        1.40        0.38      0.47 o
   0   3   3      857.82      936.48     14.50 o
   1   3   3       25.90       26.40      1.62 o
   2   3   3      686.65      699.25     11.13 o
   3   3   3       15.89       15.84      1.03 o
   4   3   3        7.74        8.29      1.57 o
   5   3   3       39.10       36.73      1.68 o
   6   3   3       15.98       21.10      1.51 o
   7   3   3        4.60        3.67      1.48 o
   8   3   3       62.42       56.57      2.36 o
   9   3   3      335.82      331.36      7.80 o
  10   3   3        0.22        1.08      1.28 o
  11   3   3      161.55      164.73      5.50 o
  12   3   3        2.74        1.62      1.43 o
  13   3   3        0.37        0.00      1.70 o
  14   3   3        1.59        1.23      1.94 o
  15   3   3        5.63        4.96      2.43 o
 -16   4   3       56.16       63.48      5.80 o
 -15   4   3        1.02        2.18      1.60 o
 -14   4   3        6.53       10.64      1.96 o
 -13   4   3       42.17       39.75      3.75 o
 -12   4   3      162.84      164.69      9.54 o
 -11   4   3      117.93      112.49      4.35 o
 -10   4   3      127.32      124.17      6.81 o
  -9   4   3      718.07      725.81     14.53 o
  -8   4   3       10.45       11.06      2.18 o
  -7   4   3       86.75       87.69      3.50 o
  -6   4   3       79.24       82.37      3.30 o
  -5   4   3      117.66      125.80      4.07 o
  -4   4   3        3.51        6.64      0.76 o
  -3   4   3      195.00      178.28      3.63 o
  -2   4   3      586.81      583.85     10.96 o
  -1   4   3        6.65        2.77      1.41 o
   0   4   3      114.21      128.28      3.54 o
   1   4   3       33.12       37.17      1.65 o
   2   4   3      344.36      376.83      6.82 o
   3   4   3      277.80      262.02      5.19 o
   4   4   3      238.12      247.08      5.34 o
   5   4   3       28.22       29.68      2.73 o
   6   4   3       51.37       50.41      2.11 o
   7   4   3      543.95      534.55     10.09 o
   8   4   3        0.01        1.87      1.07 o
   9   4   3      490.38      479.77     11.08 o
  10   4   3       32.53       31.72      2.65 o
  11   4   3        5.51        4.26      1.53 o
  12   4   3        0.52        0.36      1.49 o
  13   4   3       10.51       10.66      2.37 o
  14   4   3        0.90        0.00      2.04 o
 -16   5   3        9.76       13.71      3.92 o
 -15   5   3        6.62        8.51      2.08 o
 -14   5   3        0.08        1.52      1.49 o
 -13   5   3        1.93        1.94      1.33 o
 -12   5   3       20.28       13.26      2.32 o
 -11   5   3        4.50        4.32      2.68 o
 -10   5   3       48.00       49.21      3.14 o
  -9   5   3       70.01       62.91      3.33 o
  -8   5   3       17.43       22.21      2.16 o
  -7   5   3        6.76        5.43      1.75 o
  -6   5   3        4.13        3.57      1.19 o
  -5   5   3        0.19        0.76      1.08 o
  -4   5   3        2.17        2.51      1.09 o
  -3   5   3       39.64       46.59      2.81 o
  -2   5   3      122.83      140.69      4.10 o
  -1   5   3       47.61       43.73      3.19 o
   0   5   3      585.69      602.59     10.25 o
   1   5   3       21.93       24.35      1.49 o
   2   5   3       22.59       28.24      1.60 o
   3   5   3       16.98       15.70      2.42 o
   4   5   3       20.01       21.01      1.83 o
   5   5   3       10.96       10.68      1.28 o
   6   5   3       10.91        9.58      1.58 o
   7   5   3      656.23      636.52     13.68 o
   8   5   3        9.06       11.97      1.74 o
   9   5   3       73.98       70.78      4.31 o
  10   5   3        0.45        0.81      1.37 o
  11   5   3        4.21        4.67      1.87 o
  12   5   3        1.10        2.28      1.83 o
  13   5   3        0.32        0.20      1.80 o
  14   5   3       15.27       20.40      8.14 o
 -14   6   3        0.00        0.12      1.50 o
 -13   6   3        6.91        1.90      1.54 o
 -12   6   3        1.39        2.07      1.67 o
 -11   6   3       24.38       24.90      2.64 o
 -10   6   3       24.02       19.85      2.39 o
  -9   6   3        6.98        6.21      1.94 o
  -8   6   3       49.05       51.14      3.29 o
  -7   6   3       53.56       48.92      3.12 o
  -6   6   3        6.31        4.12      1.30 o
  -5   6   3       27.36       25.74      2.44 o
  -4   6   3        9.10       12.15      2.12 o
  -3   6   3        6.03        8.08      1.64 o
  -2   6   3      157.83      159.63      4.18 o
  -1   6   3        3.93        2.82      1.68 o
   0   6   3        2.87        4.67      0.99 o
   1   6   3       80.64       85.54      3.60 o
   2   6   3       51.45       48.31      2.29 o
   3   6   3       83.65       82.72      6.32 o
   4   6   3        2.22        3.31      2.11 o
   5   6   3      216.35      215.09      8.67 o
   6   6   3       84.88       80.52      3.69 o
   7   6   3       21.45       24.74      3.89 o
   8   6   3       59.63       54.01      6.13 o
   9   6   3       21.92       26.50      2.61 o
  10   6   3        0.07        1.21      1.64 o
  11   6   3        3.03        1.73      1.79 o
  12   6   3        1.57        1.49      1.72 o
 -13   7   3        1.08        0.76      1.72 o
 -12   7   3        0.70        0.38      1.49 o
 -11   7   3        8.96        8.71      2.08 o
 -10   7   3       45.16       46.67      3.51 o
  -9   7   3       42.35       42.73      3.25 o
  -8   7   3        1.88        4.50      1.61 o
  -7   7   3       14.38       11.10      2.97 o
  -6   7   3       21.99       25.34      2.58 o
  -5   7   3       18.23       16.54      4.32 o
  -4   7   3       90.90       95.75      6.46 o
  -3   7   3        3.77        3.36      1.53 o
  -2   7   3       25.18       26.77      2.55 o
  -1   7   3        7.60        2.45      1.58 o
   0   7   3       21.42       19.92      1.92 o
   1   7   3       25.35       25.27      1.83 o
   2   7   3      108.43      108.97      4.41 o
   3   7   3       20.05       26.06      2.02 o
   4   7   3        3.54        3.61      1.41 o
   5   7   3      227.92      209.33     13.91 o
   6   7   3        1.14        1.26      1.46 o
   7   7   3       95.20       94.35      4.36 o
   8   7   3       11.71       11.61      4.73 o
   9   7   3       55.19       53.09      4.36 o
  10   7   3       11.81       11.39      2.70 o
  11   7   3        1.54        1.21      5.23 o
 -11   8   3        0.00        1.78      4.19 o
 -10   8   3        0.01        1.18      1.51 o
  -9   8   3       11.95       16.11      2.52 o
  -8   8   3       10.30        9.75      3.40 o
  -7   8   3       55.51       54.27      4.35 o
  -6   8   3        7.78        6.21      2.18 o
  -5   8   3       25.81       21.38      2.56 o
  -4   8   3       35.03       37.26      6.53 o
  -3   8   3       41.91       34.49      3.92 o
  -2   8   3       32.48       34.52      3.09 o
  -1   8   3        0.85        0.62      1.50 o
   0   8   3       11.59        9.44      2.15 o
   1   8   3       49.47       51.78      2.93 o
   2   8   3       20.68       15.17      3.91 o
   3   8   3       31.42       35.52      2.79 o
   4   8   3        0.12        0.57      1.42 o
   5   8   3        4.25        6.40      1.87 o
   6   8   3        3.31        2.53      1.72 o
   7   8   3        0.64        0.30      1.45 o
   8   8   3       16.51       14.16      3.95 o
   9   8   3       39.87       30.35      9.95 o
  -8   9   3       11.10        8.91      4.56 o
  -7   9   3       32.64       29.98      3.43 o
  -6   9   3        0.00        1.32      1.62 o
  -5   9   3        4.59        5.89      2.29 o
  -4   9   3        0.27        1.31      1.79 o
  -3   9   3        0.32        1.09      1.66 o
  -2   9   3        4.19        5.48      2.01 o
  -1   9   3        1.20        1.63      1.98 o
   0   9   3       15.39       16.38      3.15 o
   1   9   3        1.47        3.68      3.46 o
   2   9   3        0.92        3.05      5.73 o
   3   9   3        3.94        1.81      1.70 o
   4   9   3        0.11        1.99      1.88 o
   5   9   3        4.64        4.89      2.19 o
   6   9   3        1.39        0.77      1.79 o
 -18   0   4        0.20        4.62      6.43 o
 -17   0   4        0.21        3.02      4.62 o
 -16   0   4       32.34       27.74      7.64 o
 -15   0   4        5.32        8.24      5.43 o
 -14   0   4      639.45      631.01     26.74 o
 -13   0   4        4.93        6.23      4.22 o
 -12   0   4     2139.96     2072.75     65.94 o
 -11   0   4        2.07        0.80      3.42 o
 -10   0   4      107.71      108.31      4.65 o
  -9   0   4      452.08      494.78     11.54 o
  -8   0   4      398.16      449.40     10.62 o
  -7   0   4       29.03       32.14      3.12 o
  -6   0   4      209.70      226.35      7.64 o
  -5   0   4     5148.13     5768.15    160.22 o
  -4   0   4      291.29      306.36      8.24 o
  -3   0   4     2997.65     3361.71     72.97 o
  -2   0   4       97.87       97.09      4.22 o
  -1   0   4      121.01      130.66      4.22 o
   0   0   4      211.14      248.06      6.83 o
   1   0   4      227.88      241.63      7.64 o
   2   0   4     1632.87     1599.80     38.09 o
   3   0   4     2914.10     2964.25     64.90 o
   4   0   4     2358.70     2336.22     51.57 o
   5   0   4       45.10       42.36      4.32 o
   6   0   4      247.76      280.14      8.07 o
   7   0   4       24.97       17.86      2.41 o
   8   0   4       82.09       81.56      4.44 o
   9   0   4        0.17        2.41      1.81 o
  10   0   4        0.06        0.60      1.44 o
  11   0   4      621.80      647.93     20.04 o
  12   0   4      237.34      250.21      9.84 o
  13   0   4      245.58      259.13     10.34 o
  14   0   4       11.60        0.00      4.02 o
  15   0   4       18.23       17.69      5.83 o
 -18   1   4        3.67       11.85      5.39 o
 -17   1   4       10.87       15.54      4.83 o
 -16   1   4        1.79        4.41      3.75 o
 -15   1   4       59.18       66.53      6.61 o
 -14   1   4      113.28      132.07     11.06 o
 -13   1   4       72.43       77.06      6.54 o
 -12   1   4       86.36       95.38      8.85 o
 -11   1   4       53.24       53.28      2.68 o
 -10   1   4      349.65      366.57      8.16 o
  -9   1   4       82.92       82.37      3.19 o
  -8   1   4      296.71      274.51      5.51 o
  -7   1   4        8.75        7.78      0.97 o
  -6   1   4      122.76      100.10      2.47 o
  -5   1   4      482.01      497.70     10.13 o
  -4   1   4      371.73      381.06      6.89 o
  -3   1   4      367.67      396.03      8.39 o
  -2   1   4      135.12      140.67      3.13 o
  -1   1   4      210.64      201.97      4.89 o
   0   1   4       31.68       34.38      1.39 o
   1   1   4        0.95        0.84      0.52 o
   2   1   4      837.25      922.35     16.38 o
   3   1   4      115.12      135.79      3.47 o
   4   1   4        4.46        7.22      1.48 o
   5   1   4      212.60      224.71      5.20 o
   6   1   4       35.09       36.86      1.91 o
   7   1   4       50.62       54.40      2.29 o
   8   1   4        2.62        2.84      0.95 o
   9   1   4        8.83        8.05      1.30 o
  10   1   4       74.82       64.65      4.29 o
  11   1   4      121.92      116.98      4.19 o
  12   1   4        2.60        3.54      1.37 o
  13   1   4        8.50        7.88      3.80 o
  14   1   4        0.08        0.94      1.61 o
  15   1   4        1.01        0.00      2.69 o
 -17   2   4        0.00        6.51      4.01 o
 -16   2   4       64.73       76.86      7.74 o
 -15   2   4        0.12        5.03      3.55 o
 -14   2   4      235.02      256.24     12.54 o
 -13   2   4       12.05       15.77      2.06 o
 -12   2   4      398.52      399.89     10.40 o
 -11   2   4        5.18        5.72      1.32 o
 -10   2   4      758.55      749.32     14.61 o
  -9   2   4        8.00        5.71      1.31 o
  -8   2   4        9.55       11.49      1.39 o
  -7   2   4     1258.10     1309.26     22.85 o
  -6   2   4       23.29       33.25      2.53 o
  -5   2   4      506.36      570.03      8.96 o
  -4   2   4      649.83      649.58     10.55 o
  -3   2   4      575.70      608.96      9.88 o
  -2   2   4       11.22        9.07      0.87 o
  -1   2   4      163.77      171.98      3.73 o
   0   2   4       28.45       32.30      1.45 o
   1   2   4      822.28      783.91     13.84 o
   2   2   4      590.30      643.09     11.97 o
   3   2   4        1.14        0.20      0.53 o
   4   2   4      235.13      262.27      5.79 o
   5   2   4      383.31      387.61      7.45 o
   6   2   4      547.81      546.78     10.13 o
   7   2   4       69.92       67.20      3.41 o
   8   2   4       14.78       13.51      1.57 o
   9   2   4      289.90      286.69      7.30 o
  10   2   4       96.02      104.38      6.30 o
  11   2   4      123.13      135.31      7.01 o
  12   2   4        0.12        1.21      1.61 o
  13   2   4       99.02      107.09      5.43 o
  14   2   4       51.61       52.93      4.06 o
  15   2   4       20.04       22.92      3.59 o
 -17   3   4       41.87       47.97     12.87 o
 -16   3   4       38.48       33.86      7.94 o
 -15   3   4        6.31        5.06      3.62 o
 -14   3   4        4.57        3.22      1.85 o
 -13   3   4        4.78        4.11      1.32 o
 -12   3   4       30.46       25.71      2.71 o
 -11   3   4       78.41       89.88      4.69 o
 -10   3   4      287.87      281.13      9.36 o
  -9   3   4       99.68       94.75      4.28 o
  -8   3   4       48.91       48.85      3.98 o
  -7   3   4        9.91        8.62      1.46 o
  -6   3   4       42.99       38.60      2.33 o
  -5   3   4       80.38       90.15      2.92 o
  -4   3   4      101.19      111.91      2.72 o
  -3   3   4      226.16      235.15      4.73 o
  -2   3   4      155.44      168.92      4.97 o
  -1   3   4       42.85       52.39      1.79 o
   0   3   4      152.47      168.77      3.67 o
   1   3   4      200.64      210.34      4.29 o
   2   3   4       45.52       55.61      3.00 o
   3   3   4        6.94        5.84      0.93 o
   4   3   4        0.47        1.30      0.69 o
   5   3   4       19.30       29.14      1.92 o
   6   3   4        0.61        0.82      0.83 o
   7   3   4       11.87       10.90      1.44 o
   8   3   4        1.58        1.95      0.92 o
   9   3   4      249.57      245.72      5.92 o
  10   3   4       22.17       26.82      2.78 o
  11   3   4       19.33       17.24      2.71 o
  12   3   4       14.85       15.72      3.64 o
  13   3   4        1.89        0.99      1.76 o
  14   3   4       10.79       17.67      3.35 o
 -16   4   4       21.26       19.61      5.25 o
 -15   4   4        2.56        1.55      1.61 o
 -14   4   4       17.28       13.17      2.22 o
 -13   4   4        0.40        1.01      1.30 o
 -12   4   4        0.75        1.12      1.17 o
 -11   4   4       28.91       32.16      2.58 o
 -10   4   4       79.46       77.39      3.66 o
  -9   4   4        0.56        0.64      1.01 o
  -8   4   4       38.13       33.80      2.53 o
  -7   4   4      221.14      207.23      6.49 o
  -6   4   4      133.94      129.64      4.43 o
  -5   4   4       23.35       28.82      2.81 o
  -4   4   4       66.51       67.30      2.38 o
  -3   4   4       37.30       41.91      1.67 o
  -2   4   4      329.41      320.86      6.45 o
  -1   4   4       79.53       86.95      2.56 o
   0   4   4      677.84      722.35     13.30 o
   1   4   4       43.54       48.50      2.08 o
   2   4   4      116.59      120.31      4.29 o
   3   4   4       35.74       38.74      1.91 o
   4   4   4       87.97       90.29      3.25 o
   5   4   4      219.17      194.39      4.77 o
   6   4   4        0.00        0.13      0.73 o
   7   4   4        0.05        0.80      0.86 o
   8   4   4      120.70      123.88      3.81 o
   9   4   4       36.76       37.50      5.33 o
  10   4   4        0.16        1.16      1.32 o
  11   4   4        3.70        4.28      1.67 o
  12   4   4        2.95        7.17      2.04 o
  13   4   4        0.26        0.00      1.80 o
  14   4   4        0.36        0.00      2.21 o
 -15   5   4        2.41        2.01      1.63 o
 -14   5   4       10.69        9.98      3.54 o
 -13   5   4       13.06       16.56      2.27 o
 -12   5   4        0.79        1.78      1.45 o
 -11   5   4        0.06        0.43      1.16 o
 -10   5   4        0.99        2.03      1.40 o
  -9   5   4        0.17        0.48      1.02 o
  -8   5   4      180.52      183.68      5.89 o
  -7   5   4      208.46      217.31      7.11 o
  -6   5   4       25.20       29.49      2.49 o
  -5   5   4      331.65      314.61      7.80 o
  -4   5   4        8.40       16.47      2.00 o
  -3   5   4       70.31       81.67      5.89 o
  -2   5   4      170.25      174.15      9.82 o
  -1   5   4       20.70       17.97      1.40 o
   0   5   4       25.63       26.43      1.73 o
   1   5   4        6.86        7.77      2.20 o
   2   5   4       35.18       33.41      1.97 o
   3   5   4       39.12       39.13      4.00 o
   4   5   4       22.39       23.93      3.05 o
   5   5   4       71.76       74.43      2.85 o
   6   5   4        5.77        5.52      1.24 o
   7   5   4      120.87      124.39      4.53 o
   8   5   4        0.20        1.77      1.48 o
   9   5   4       31.12       27.69      3.99 o
  10   5   4        0.10        0.21      1.26 o
  11   5   4        3.72        2.40      1.87 o
  12   5   4        1.11        1.02      1.75 o
 -14   6   4        0.02        0.00      1.52 o
 -13   6   4        0.06        0.54      1.58 o
 -12   6   4        1.64        2.30      1.51 o
 -11   6   4       17.08       16.24      2.43 o
 -10   6   4       38.26       45.13      6.18 o
  -9   6   4       85.62       81.47      4.10 o
  -8   6   4        4.83        3.81      1.44 o
  -7   6   4      197.91      228.55      7.74 o
  -6   6   4        8.16        3.08      1.50 o
  -5   6   4        4.16        3.56      1.46 o
  -4   6   4       34.01       34.31      2.71 o
  -3   6   4       14.42       12.44      5.66 o
  -2   6   4        5.39        8.25      1.51 o
  -1   6   4       10.76        7.18      3.28 o
   0   6   4      131.97      127.68      3.99 o
   1   6   4       13.05       10.88      1.36 o
   2   6   4       76.68       80.36      3.47 o
   3   6   4      168.25      159.95      4.55 o
   4   6   4       32.28       34.42      3.12 o
   5   6   4        0.33        1.51      1.09 o
   6   6   4        0.84        1.03      1.21 o
   7   6   4       32.27       34.97      2.90 o
   8   6   4        0.23        1.38      1.46 o
   9   6   4       51.36       62.37      3.67 o
  10   6   4        3.97        3.31      1.87 o
  11   6   4        1.26        1.05      1.90 o
 -12   7   4       11.47       10.24      2.17 o
 -11   7   4        2.41        1.81      1.66 o
 -10   7   4        0.97        1.41      1.51 o
  -9   7   4        1.97        2.49      1.83 o
  -8   7   4       11.63       18.13      4.73 o
  -7   7   4       15.62       16.71      5.98 o
  -6   7   4       20.29       18.85      3.09 o
  -5   7   4       55.79       58.63      3.61 o
  -4   7   4        0.05        0.39      1.40 o
  -3   7   4        3.73        2.43      1.52 o
  -2   7   4        4.89        6.46      2.28 o
  -1   7   4        0.10        0.92      1.42 o
   0   7   4       17.13       18.05      1.88 o
   1   7   4        0.17        1.11      1.20 o
   2   7   4        0.26        1.67      1.10 o
   3   7   4       18.77       16.96      2.01 o
   4   7   4        3.38        5.18      1.54 o
   5   7   4       21.69       24.89      2.56 o
   6   7   4        3.47        2.64      1.42 o
   7   7   4        2.73        2.42      1.69 o
   8   7   4        7.60        4.83      1.88 o
   9   7   4       11.16        4.40      2.24 o
  10   7   4        2.32        3.48      3.75 o
 -10   8   4        0.11        3.19      4.55 o
  -9   8   4        0.71        0.98      1.74 o
  -8   8   4        7.23        9.42      2.24 o
  -7   8   4       10.47        9.49      2.28 o
  -6   8   4        1.58        0.87      1.68 o
  -5   8   4       63.84       69.71      5.28 o
  -4   8   4        3.43        4.75      2.35 o
  -3   8   4       28.57       35.06      8.12 o
  -2   8   4        0.05        0.51      1.69 o
  -1   8   4        0.63        0.00      1.62 o
   0   8   4        0.23        0.98      1.64 o
   1   8   4        4.16        2.64      1.43 o
   2   8   4        1.76        1.45      1.30 o
   3   8   4        0.02        0.19      1.53 o
   4   8   4        1.48        3.11      1.76 o
   5   8   4        3.23        0.43      1.44 o
   6   8   4        1.28        1.44      1.59 o
   7   8   4       23.43       28.73      3.47 o
  -7   9   4       11.95       11.34      5.45 o
  -6   9   4        2.20        2.34      1.94 o
  -5   9   4        8.64        4.50      2.22 o
  -4   9   4        2.06        2.19      2.22 o
  -3   9   4        1.65        3.34      3.15 o
  -2   9   4       21.34       23.89      3.32 o
  -1   9   4        1.12        3.12      1.96 o
   0   9   4       14.32       17.50      3.32 o
   1   9   4        7.32        8.00      3.64 o
   2   9   4       10.20        9.88      5.43 o
   3   9   4       11.23       10.58      2.60 o
   4   9   4        8.29        8.99      3.42 o
 -17   1   5        1.50        1.63      3.57 o
 -16   1   5        0.20        0.82      3.42 o
 -15   1   5        0.05        2.19      3.19 o
 -14   1   5      144.11      132.00      8.59 o
 -13   1   5        2.82        4.12      3.03 o
 -12   1   5      463.34      437.54     14.57 o
 -11   1   5       68.48       67.28      3.65 o
 -10   1   5       45.12       48.94      3.00 o
  -9   1   5       89.47       84.09      4.72 o
  -8   1   5        2.43        0.60      0.87 o
  -7   1   5        7.13        5.13      0.95 o
  -6   1   5      148.47      148.55      3.57 o
  -5   1   5       96.89      115.12      3.92 o
  -4   1   5       53.76       63.23      2.41 o
  -3   1   5     1031.18     1079.13     16.79 o
  -2   1   5      256.55      289.67      7.64 o
  -1   1   5       34.27       29.53      1.62 o
   0   1   5      332.21      309.05      6.70 o
   1   1   5       25.13       26.62      1.54 o
   2   1   5        0.16        1.10      0.66 o
   3   1   5       28.87       29.12      1.71 o
   4   1   5      153.27      175.77      4.56 o
   5   1   5      169.42      170.42      4.87 o
   6   1   5       22.90       22.21      1.82 o
   7   1   5       81.71       75.07      6.12 o
   8   1   5       14.59       16.21      3.08 o
   9   1   5      134.10      130.00      4.49 o
  10   1   5        7.47        7.89      1.94 o
  11   1   5       44.00       39.54      3.86 o
  12   1   5       64.32       65.54      5.86 o
  13   1   5       27.99       23.66      2.97 o
  14   1   5       39.58       43.64      4.60 o
 -17   2   5       15.93       15.97      8.54 o
 -16   2   5       34.94       29.57      5.38 o
 -15   2   5        0.25        1.11      3.13 o
 -14   2   5       14.75       15.71      4.42 o
 -13   2   5       35.24       40.80      6.94 o
 -12   2   5      164.29      168.98      6.61 o
 -11   2   5       44.69       39.40      2.62 o
 -10   2   5      463.30      446.07     11.17 o
  -9   2   5       30.94       28.27      5.81 o
  -8   2   5       95.07       92.99      3.65 o
  -7   2   5      149.59      148.36      4.59 o
  -6   2   5       85.97       94.07      5.73 o
  -5   2   5       23.84       29.63      1.45 o
  -4   2   5      109.80      115.86      2.89 o
  -3   2   5      320.93      384.69      7.81 o
  -2   2   5      450.31      444.45      7.78 o
  -1   2   5      392.38      377.08      6.87 o
   0   2   5      169.29      166.84      4.50 o
   1   2   5        1.04        1.41      1.04 o
   2   2   5      337.60      339.03      7.25 o
   3   2   5        1.15        0.16      0.59 o
   4   2   5      436.43      437.18      8.39 o
   5   2   5      138.00      134.44      3.94 o
   6   2   5       45.70       49.03      2.46 o
   7   2   5       97.78       89.86      3.52 o
   8   2   5       29.29       35.26      2.36 o
   9   2   5       22.97       18.48      1.89 o
  10   2   5        0.60        1.42      1.17 o
  11   2   5       16.58       12.70      1.81 o
  12   2   5        0.88        0.94      1.66 o
  13   2   5       51.30       59.03      4.93 o
  14   2   5       30.02       32.36      4.13 o
 -16   3   5       16.31       12.17      4.24 o
 -15   3   5        0.91        3.47      3.62 o
 -14   3   5        9.36        9.72      3.75 o
 -13   3   5       16.23       16.60      2.10 o
 -12   3   5        1.55        2.24      1.37 o
 -11   3   5       21.40       23.02      2.23 o
 -10   3   5      610.19      604.74     12.78 o
  -9   3   5       95.60      102.58      4.15 o
  -8   3   5      152.13      161.57      8.00 o
  -7   3   5       23.90       26.73      2.27 o
  -6   3   5        0.26        1.21      1.06 o
  -5   3   5       83.97       87.18      4.23 o
  -4   3   5      145.88      151.57      3.40 o
  -3   3   5        7.39        5.29      0.82 o
  -2   3   5      131.74      115.44      3.01 o
  -1   3   5      630.33      691.79     13.01 o
   0   3   5      309.03      325.69      7.04 o
   1   3   5      141.38      143.72      4.00 o
   2   3   5        1.57        1.39      0.78 o
   3   3   5        5.14        3.98      0.97 o
   4   3   5      314.16      309.96      6.63 o
   5   3   5       31.64       32.69      2.14 o
   6   3   5      182.57      185.15      6.85 o
   7   3   5      311.71      310.86      7.46 o
   8   3   5        8.40        5.76      1.74 o
   9   3   5       37.91       32.20      4.14 o
  10   3   5        6.27        7.43      1.96 o
  11   3   5       20.53       19.63      4.19 o
  12   3   5        1.65        1.69      1.68 o
  13   3   5        1.89        0.39      1.88 o
 -16   4   5        7.75        9.03      5.08 o
 -15   4   5        9.82        7.79      4.19 o
 -14   4   5        0.16        1.39      1.64 o
 -13   4   5        1.03        1.87      1.39 o
 -12   4   5        2.30        2.09      1.33 o
 -11   4   5        9.47        9.11      1.77 o
 -10   4   5      301.72      311.30      8.20 o
  -9   4   5      420.02      415.55      9.94 o
  -8   4   5      310.18      312.03      8.00 o
  -7   4   5       26.99       34.54      4.21 o
  -6   4   5       83.86       90.04      4.74 o
  -5   4   5       34.25       45.46      3.09 o
  -4   4   5      122.57      124.67      4.03 o
  -3   4   5       54.36       56.51      2.70 o
  -2   4   5       11.63       13.69      1.67 o
  -1   4   5      155.08      149.08      5.14 o
   0   4   5       20.16       23.26      1.97 o
   1   4   5        7.35        8.20      1.36 o
   2   4   5      190.19      188.56      4.70 o
   3   4   5        2.30        2.29      0.98 o
   4   4   5       11.70        6.85      2.00 o
   5   4   5       63.67       58.49      2.59 o
   6   4   5       54.31       63.10      3.05 o
   7   4   5      116.38      122.60      3.95 o
   8   4   5       46.80       45.23      3.69 o
   9   4   5        6.91        4.45      1.83 o
  10   4   5        1.13        1.65      1.63 o
  11   4   5       15.95       24.60      3.18 o
  12   4   5       10.21       14.97      2.71 o
 -15   5   5       14.60       17.15      2.75 o
 -14   5   5        3.72        5.64      1.80 o
 -13   5   5        0.84        0.18      1.45 o
 -12   5   5       44.17       38.03      3.11 o
 -11   5   5       19.62       23.07      5.39 o
 -10   5   5        3.14        2.16      1.46 o
  -9   5   5        9.79        6.68      1.86 o
  -8   5   5      579.28      587.23     12.90 o
  -7   5   5      144.20      152.03      5.40 o
  -6   5   5       54.04       55.51      4.54 o
  -5   5   5        0.12        0.85      1.27 o
  -4   5   5        8.02        4.97      1.66 o
  -3   5   5       11.37        7.98      1.83 o
  -2   5   5        5.46        6.23      1.19 o
  -1   5   5      182.29      185.85     13.01 o
   0   5   5       10.24       13.62      1.51 o
   1   5   5       70.32       77.63      3.23 o
   2   5   5       12.30       14.52      1.52 o
   3   5   5       13.17       14.34      1.53 o
   4   5   5       86.71       91.39      3.33 o
   5   5   5       31.85       30.13      2.79 o
   6   5   5       44.88       44.54      2.87 o
   7   5   5       12.85        9.72      2.13 o
   8   5   5        9.41       10.43      2.46 o
   9   5   5       57.55       57.00      3.64 o
  10   5   5        0.10        2.18      1.89 o
  11   5   5        7.03        6.66      2.31 o
 -13   6   5        0.35        1.09      1.63 o
 -12   6   5        8.17        7.80      2.71 o
 -11   6   5       28.40       27.44      3.53 o
 -10   6   5        5.13        5.63      1.85 o
  -9   6   5        0.90        0.53      1.38 o
  -8   6   5       91.43       90.15      5.38 o
  -7   6   5       64.57       66.51      4.51 o
  -6   6   5       50.24       61.07      3.74 o
  -5   6   5       20.30       20.26      2.47 o
  -4   6   5        2.88        1.46      1.59 o
  -3   6   5       17.06       15.10      3.28 o
  -2   6   5        1.88        0.91      1.39 o
  -1   6   5       28.90       29.05      2.24 o
   0   6   5        0.25        2.23      1.27 o
   1   6   5       82.38       85.80      3.34 o
   2   6   5       22.38       26.60      3.02 o
   3   6   5        1.25        1.87      1.16 o
   4   6   5        7.78        9.45      1.55 o
   5   6   5        0.01        1.67      1.15 o
   6   6   5        5.50        7.35      1.81 o
   7   6   5        3.10        2.33      1.54 o
   8   6   5        0.22        0.80      1.56 o
   9   6   5        0.57        2.32      1.61 o
  10   6   5       10.45       20.18      5.45 o
 -12   7   5        0.62        1.58      3.33 o
 -11   7   5       16.61       18.08      2.77 o
 -10   7   5       77.56       77.67      4.81 o
  -9   7   5       17.41       19.73      2.63 o
  -8   7   5       10.25        7.56      2.92 o
  -7   7   5        5.72        5.28      2.03 o
  -6   7   5      151.52      165.50      7.66 o
  -5   7   5      101.48      121.99      7.34 o
  -4   7   5        5.75        4.17      1.99 o
  -3   7   5       91.28       87.19      7.05 o
  -2   7   5        1.60        1.84      1.68 o
  -1   7   5        0.39        0.35      1.55 o
   0   7   5       25.08       25.11      2.89 o
   1   7   5       42.81       46.76      3.87 o
   2   7   5       98.99       92.84      4.26 o
   3   7   5        4.74        3.16      1.25 o
   4   7   5        0.33        0.34      1.42 o
   5   7   5       10.68       11.13      3.85 o
   6   7   5        1.26        2.50      1.69 o
   7   7   5        3.58        3.99      1.77 o
   8   7   5        0.01        1.20      1.72 o
  -9   8   5        5.21        7.97      4.31 o
  -8   8   5       17.76       22.01      3.63 o
  -7   8   5       25.52       29.40      3.27 o
  -6   8   5       10.94        8.94      2.68 o
  -5   8   5       36.87       46.09      4.42 o
  -4   8   5        0.00        1.08      2.24 o
  -3   8   5        6.23        9.34      2.45 o
  -2   8   5        0.22        0.00      1.70 o
  -1   8   5        2.17        1.08      1.91 o
   0   8   5        2.98        2.13      1.84 o
   1   8   5        0.73        0.50      1.82 o
   2   8   5       31.72       41.94      3.02 o
   3   8   5       12.95       13.95      2.60 o
   4   8   5       10.36        8.69      2.53 o
   5   8   5        9.73        9.26      2.21 o
   6   8   5       10.06       12.05      4.26 o
  -5   9   5        1.13        0.00      7.64 o
  -4   9   5       13.41        7.84      3.42 o
  -3   9   5       12.76       11.58      5.03 o
  -2   9   5       10.48       10.86      2.59 o
  -1   9   5       15.03       11.79      2.82 o
   0   9   5       23.72       22.85      3.67 o
   1   9   5        1.92        3.94      3.88 o
 -17   0   6        0.06        0.00      5.83 o
 -16   0   6       22.34       31.56      8.04 o
 -15   0   6        3.83        6.63      4.42 o
 -14   0   6       58.17       43.62      8.24 o
 -13   0   6        8.43       11.26      5.63 o
 -12   0   6       65.88       62.92      8.64 o
 -11   0   6       27.17       24.93      6.03 o
 -10   0   6       26.99       23.92      5.63 o
  -9   0   6        6.71       11.94      2.16 o
  -8   0   6        0.08        0.00      3.02 o
  -7   0   6        1.26        0.80      0.80 o
  -6   0   6      119.06      128.86      4.42 o
  -5   0   6      354.80      406.47      9.85 o
  -4   0   6      315.13      295.50      8.44 o
  -3   0   6        5.67        8.64      1.81 o
  -2   0   6      304.53      280.43      8.04 o
  -1   0   6       59.99       64.33      3.22 o
   0   0   6      139.69      132.07      5.43 o
   1   0   6      241.39      259.72      9.22 o
   2   0   6       44.50       43.85      3.38 o
   3   0   6      148.64      155.14      6.69 o
   4   0   6      199.65      203.25     19.70 o
   5   0   6       37.58       35.15      3.28 o
   6   0   6      184.84      160.55      9.55 o
   7   0   6       21.00       20.62      8.24 o
   8   0   6        0.41        0.00      1.24 o
   9   0   6       82.79       79.31      6.43 o
  10   0   6       45.46       47.40      4.23 o
  11   0   6       23.74       22.02      5.23 o
  12   0   6        2.36        1.81      2.01 o
  13   0   6        0.49        0.40      2.61 o
 -17   1   6        1.93        1.48      4.78 o
 -16   1   6        0.92        8.61      4.18 o
 -15   1   6       14.89       12.50      4.46 o
 -14   1   6       61.96       54.77      8.24 o
 -13   1   6       12.82        7.99      3.48 o
 -12   1   6      192.79      193.39     13.97 o
 -11   1   6       13.24        9.81      1.96 o
 -10   1   6        0.59        1.52      1.38 o
  -9   1   6        2.16        2.14      2.02 o
  -8   1   6        9.66       12.26      1.74 o
  -7   1   6        3.39        4.37      2.51 o
  -6   1   6       36.91       32.89      1.74 o
  -5   1   6       90.75       66.41     44.73 o
  -4   1   6       11.49        7.96      0.92 o
  -3   1   6       23.59       23.37      1.51 o
  -2   1   6       72.64       61.58      2.15 o
  -1   1   6      116.08      106.63      3.21 o
   0   1   6       94.45       86.85      4.02 o
   1   1   6       13.76       15.44      1.77 o
   2   1   6      390.73      409.92      8.58 o
   3   1   6       81.50       74.48      4.19 o
   4   1   6       99.84      108.86      3.88 o
   5   1   6        7.76        6.42      1.32 o
   6   1   6       12.06        8.82      1.48 o
   7   1   6       19.83       22.54      2.27 o
   8   1   6       52.35       52.98      2.98 o
   9   1   6       18.10       21.40      2.16 o
  10   1   6       35.30       33.46      3.22 o
  11   1   6       58.04       51.74      3.80 o
  12   1   6       14.21       14.71      2.79 o
  13   1   6       22.47       15.08      3.82 o
 -16   2   6        9.66       13.08      4.60 o
 -15   2   6        0.63        1.90      3.43 o
 -14   2   6        0.01        0.88      2.85 o
 -13   2   6        0.23        0.40      2.70 o
 -12   2   6        5.00        3.71      2.06 o
 -11   2   6       40.75       50.26      4.45 o
 -10   2   6      112.81      109.04      4.40 o
  -9   2   6        9.90       12.19      3.85 o
  -8   2   6       16.00       20.89      2.16 o
  -7   2   6       13.30       14.27      1.89 o
  -6   2   6      108.21      115.30      3.47 o
  -5   2   6        6.12        3.79      1.21 o
  -4   2   6       58.39       56.75      2.39 o
  -3   2   6       28.60       31.21      1.60 o
  -2   2   6       49.50       49.23      2.32 o
  -1   2   6       61.21       64.26      2.53 o
   0   2   6        3.38        1.45      1.13 o
   1   2   6       99.57      118.71      3.59 o
   2   2   6        0.24        0.55      0.71 o
   3   2   6       35.35       30.09      2.71 o
   4   2   6       12.68       16.06      1.69 o
   5   2   6        3.53        3.04      1.08 o
   6   2   6       48.63       42.69      2.65 o
   7   2   6       10.67       10.52      1.77 o
   8   2   6       19.20       15.75      2.32 o
   9   2   6        2.21        0.64      1.10 o
  10   2   6        3.69        4.27      1.45 o
  11   2   6       11.09       12.18      1.96 o
  12   2   6        1.92        0.83      1.84 o
 -16   3   6       12.46        0.00      4.68 o
 -15   3   6        3.04        2.50      3.52 o
 -14   3   6        0.14        2.42      3.32 o
 -13   3   6        1.17        2.02      2.47 o
 -12   3   6       10.99       14.86      2.37 o
 -11   3   6        0.81        0.85      1.39 o
 -10   3   6       70.84       69.96      3.70 o
  -9   3   6        4.14        1.33      1.55 o
  -8   3   6        0.19        0.65      1.32 o
  -7   3   6      137.69      141.51      8.24 o
  -6   3   6      225.00      222.23      6.72 o
  -5   3   6       31.07       28.02      1.79 o
  -4   3   6        3.33        3.08      1.16 o
  -3   3   6        3.71        5.75      1.40 o
  -2   3   6       34.09       37.52      1.95 o
  -1   3   6      122.46      129.26      3.80 o
   0   3   6       13.34       16.52      2.15 o
   1   3   6       48.40       53.03      2.47 o
   2   3   6        4.31        3.46      1.01 o
   3   3   6        0.42        0.36      0.84 o
   4   3   6       19.43       23.03      2.18 o
   5   3   6       18.39       19.96      1.93 o
   6   3   6        0.18        2.16      1.10 o
   7   3   6        4.52        2.40      1.39 o
   8   3   6        1.08        1.96      1.22 o
   9   3   6       34.88       31.43      2.55 o
  10   3   6        2.45        1.09      1.32 o
  11   3   6        0.02        1.89      1.89 o
  12   3   6        4.21        1.27      1.98 o
 -15   4   6       17.31       16.55      6.94 o
 -14   4   6       80.22       85.36      5.71 o
 -13   4   6        0.30        0.76      1.46 o
 -12   4   6        2.37        1.57      1.52 o
 -11   4   6       65.89       72.67      7.18 o
 -10   4   6       23.76       19.72      2.45 o
  -9   4   6       67.22       75.44      3.97 o
  -8   4   6      337.37      348.53      8.83 o
  -7   4   6      148.53      164.91      5.66 o
  -6   4   6       23.96       23.82      2.64 o
  -5   4   6      193.10      197.58      6.52 o
  -4   4   6       24.92       23.36      4.42 o
  -3   4   6      103.67       99.04      7.84 o
  -2   4   6       20.52       20.91      2.41 o
  -1   4   6       32.86       34.20      2.96 o
   0   4   6      108.75      114.96      4.73 o
   1   4   6      122.63      110.37      6.04 o
   2   4   6       23.55       21.38      1.71 o
   3   4   6        0.39        0.98      1.01 o
   4   4   6        0.22        0.34      0.88 o
   5   4   6        0.54        0.67      0.92 o
   6   4   6       54.01       50.20      2.87 o
   7   4   6       19.96       18.18      2.73 o
   8   4   6        1.19        0.37      1.14 o
   9   4   6        2.60        3.47      1.80 o
  10   4   6        0.53        1.43      1.67 o
  11   4   6       14.17       18.07      3.28 o
 -14   5   6        7.87        4.82      1.97 o
 -13   5   6        1.36        1.17      1.75 o
 -12   5   6        8.29        7.95      2.09 o
 -11   5   6        9.67        8.66      1.83 o
 -10   5   6        7.47        4.65      1.85 o
  -9   5   6       63.33       74.58      4.11 o
  -8   5   6        2.48        1.23      1.48 o
  -7   5   6        1.24        0.85      1.54 o
  -6   5   6        2.44        1.90      1.54 o
  -5   5   6        0.06        0.45      1.49 o
  -4   5   6       11.82       10.53      2.20 o
  -3   5   6       45.83       46.33      3.77 o
  -2   5   6        2.90        3.56      2.43 o
  -1   5   6       63.54       56.15      5.15 o
   0   5   6       14.24       16.00      1.84 o
   1   5   6       30.46       33.07      2.19 o
   2   5   6       71.94       71.49      3.55 o
   3   5   6        0.46        0.79      1.07 o
   4   5   6       32.59       28.28      2.17 o
   5   5   6       19.83       21.11      3.22 o
   6   5   6       15.20       15.74      1.85 o
   7   5   6        5.42        5.32      1.58 o
   8   5   6       12.93       13.80      2.52 o
   9   5   6        2.27        1.07      1.69 o
  10   5   6        3.18        8.04      3.84 o
 -13   6   6       16.58       10.75      2.43 o
 -12   6   6       22.01       22.98      3.44 o
 -11   6   6        0.71        0.46      1.61 o
 -10   6   6       19.81       18.93      4.75 o
  -9   6   6       85.41       84.53      4.59 o
  -8   6   6      170.67      165.81     15.34 o
  -7   6   6      457.08      466.71     13.41 o
  -6   6   6      123.89      129.29      6.11 o
  -5   6   6      216.12      212.80     14.88 o
  -4   6   6       62.43       64.88      5.84 o
  -3   6   6       39.25       35.88      3.53 o
  -2   6   6       21.04       20.59      2.96 o
  -1   6   6       45.46       46.99      2.89 o
   0   6   6        7.34        8.26      2.33 o
   1   6   6       15.21       17.13      1.96 o
   2   6   6       96.70       94.86      4.13 o
   3   6   6        0.41        1.93      1.34 o
   4   6   6       68.76       70.78      5.93 o
   5   6   6        0.46        0.89      1.27 o
   6   6   6        2.02        2.21      1.44 o
   7   6   6        2.90        1.85      1.80 o
   8   6   6       17.94       22.23      3.04 o
 -11   7   6        0.07        0.42      4.26 o
 -10   7   6       16.20       15.20      4.34 o
  -9   7   6        4.92        3.73      1.94 o
  -8   7   6       10.82       18.58      3.12 o
  -7   7   6        5.12        5.14      2.27 o
  -6   7   6       48.40       50.43      4.31 o
  -5   7   6       25.27       29.86      5.04 o
  -4   7   6        9.24       12.14      2.61 o
  -3   7   6       18.30       17.77      3.05 o
  -2   7   6        6.54        4.31      2.03 o
  -1   7   6        0.04        3.73      2.13 o
   0   7   6        3.20        4.24      2.09 o
   1   7   6        0.01        1.55      1.39 o
   2   7   6        4.88        5.30      1.67 o
   3   7   6       12.44       15.37      2.22 o
   4   7   6       10.75       10.54      2.45 o
   5   7   6        0.47        0.64      1.59 o
   6   7   6        2.12        2.68      2.10 o
  -7   8   6       57.61       17.09      9.85 o
  -6   8   6       93.72       98.84      9.75 o
  -5   8   6      141.65      133.87     27.04 o
  -4   8   6        8.37       11.11      2.69 o
  -3   8   6        0.19        1.19      1.92 o
  -2   8   6        3.73        0.85      2.09 o
  -1   8   6        0.04        0.23      1.89 o
   0   8   6       23.38       21.98      3.35 o
   1   8   6        7.83        5.95      3.96 o
   2   8   6        8.02        6.87      2.79 o
   3   8   6        9.59        8.79      2.44 o
 -16   1   7        5.85        9.10      6.03 o
 -15   1   7        1.05        3.54      3.61 o
 -14   1   7        0.20        2.25      2.94 o
 -13   1   7        8.46        3.57      3.55 o
 -12   1   7        6.49        7.58      3.62 o
 -11   1   7       10.91        7.36      3.40 o
 -10   1   7      266.26      272.64      8.95 o
  -9   1   7        6.54        6.99      1.99 o
  -8   1   7        4.16        2.42      1.60 o
  -7   1   7      205.03      220.96      5.26 o
  -6   1   7        4.15        2.03      0.85 o
  -5   1   7       17.91       23.55      1.78 o
  -4   1   7      351.66      349.30      8.37 o
  -3   1   7      208.69      207.20      7.54 o
  -2   1   7       12.65       13.60      1.41 o
  -1   1   7      277.51      277.19      6.93 o
   0   1   7       45.57       49.76      2.54 o
   1   1   7      133.33      134.28      4.31 o
   2   1   7        2.18        3.00      1.09 o
   3   1   7       22.56       20.14      1.99 o
   4   1   7       16.08       14.34      6.79 o
   5   1   7       27.08       24.48      2.73 o
   6   1   7        8.37        6.35      1.52 o
   7   1   7        0.15        0.00      1.05 o
   8   1   7       22.36       20.92      2.21 o
   9   1   7        4.67        5.15      1.60 o
  10   1   7        4.14        2.22      1.48 o
  11   1   7        2.48        2.20      1.78 o
 -15   2   7        1.82        0.97      3.33 o
 -14   2   7        5.94       10.12      4.82 o
 -13   2   7       12.77       14.71      4.40 o
 -12   2   7      145.28      129.18     11.36 o
 -11   2   7        2.11        2.84      1.95 o
 -10   2   7       14.15        9.62      2.36 o
  -9   2   7       60.11       73.62     12.26 o
  -8   2   7        5.74        4.74      2.25 o
  -7   2   7       40.89       37.00      3.56 o
  -6   2   7       51.90       51.15      3.22 o
  -5   2   7       94.03      108.30      4.68 o
  -4   2   7       45.06       49.93      6.03 o
  -3   2   7      633.43      614.89     12.19 o
  -2   2   7      169.48      156.67      4.66 o
  -1   2   7       90.28       84.08      3.16 o
   0   2   7      180.39      181.23      4.97 o
   1   2   7       24.11       25.72      1.99 o
   2   2   7       19.54       19.93      2.27 o
   3   2   7      165.86      169.30      5.18 o
   4   2   7       37.39       31.84      3.24 o
   5   2   7       37.49       35.34      2.55 o
   6   2   7        0.06        0.12      1.09 o
   7   2   7        4.92        2.21      1.26 o
   8   2   7       16.97       15.73      2.16 o
   9   2   7       12.31       16.69      2.30 o
  10   2   7        1.79        2.91      1.48 o
  11   2   7        0.73        1.30      1.92 o
 -15   3   7        0.01        3.74      4.26 o
 -14   3   7       51.88       44.50      6.39 o
 -13   3   7        5.63        6.42      2.20 o
 -12   3   7      126.92      124.91      7.80 o
 -11   3   7       29.15       35.12      4.77 o
 -10   3   7       47.56       48.72      3.47 o
  -9   3   7      199.03      204.87      6.57 o
  -8   3   7      166.77      163.99      5.68 o
  -7   3   7       20.11       18.65      4.11 o
  -6   3   7      109.33      115.78      5.38 o
  -5   3   7      399.75      424.56     14.67 o
  -4   3   7       38.23       40.35      3.13 o
  -3   3   7      325.64      326.37      8.44 o
  -2   3   7       23.41       23.50      2.01 o
  -1   3   7       76.57       75.78      2.99 o
   0   3   7       87.27       85.77      3.75 o
   1   3   7        8.13        8.29      1.48 o
   2   3   7       22.02       29.06      2.22 o
   3   3   7        2.81        3.58      2.88 o
   4   3   7        3.34        4.07      1.27 o
   5   3   7        0.96        1.38      1.19 o
   6   3   7       68.65       62.66      6.76 o
   7   3   7        3.51        2.53      1.40 o
   8   3   7        0.80        1.63      1.35 o
   9   3   7        3.04        3.66      1.55 o
  10   3   7        0.03        0.74      1.35 o
 -14   4   7        3.50        0.18      1.95 o
 -13   4   7        3.23        3.96      2.13 o
 -12   4   7        3.08        2.87      1.99 o
 -11   4   7        2.43        2.58      1.86 o
 -10   4   7       85.45       93.36      4.61 o
  -9   4   7        0.04        1.63      1.68 o
  -8   4   7        4.41        5.59      3.09 o
  -7   4   7       41.46       53.78      6.23 o
  -6   4   7       14.84       14.02      5.83 o
  -5   4   7      451.28      462.33     12.85 o
  -4   4   7        1.11        0.00      1.54 o
  -3   4   7      224.99      226.75      8.04 o
  -2   4   7      137.46      147.11      8.09 o
  -1   4   7      126.79      117.14      4.99 o
   0   4   7       60.28       60.49      2.93 o
   1   4   7       58.92       59.33      4.24 o
   2   4   7       63.89       63.52      2.92 o
   3   4   7       17.21       18.39      1.99 o
   4   4   7       43.58       42.11      3.86 o
   5   4   7       10.13       10.91      2.02 o
   6   4   7       20.09       16.83      4.09 o
   7   4   7       13.95       10.51      2.67 o
   8   4   7        5.47        4.98      1.56 o
   9   4   7        0.01        0.27      1.57 o
 -13   5   7        8.73        9.46      2.47 o
 -12   5   7       12.67       14.50      2.66 o
 -11   5   7       15.16       18.50      2.64 o
 -10   5   7       43.18       50.31      3.71 o
  -9   5   7        6.58        5.90      2.67 o
  -8   5   7      118.38      121.52      6.25 o
  -7   5   7      228.61      222.00      8.67 o
  -6   5   7       14.03       10.37      2.69 o
  -5   5   7      232.46      235.91     12.66 o
  -4   5   7        2.47        5.39      2.06 o
  -3   5   7       48.48       40.04      3.76 o
  -2   5   7        9.12        6.56      1.67 o
  -1   5   7        7.81        7.80      1.64 o
   0   5   7        1.17        1.85      1.28 o
   1   5   7        3.70        2.41      1.28 o
   2   5   7       69.07       66.54      3.13 o
   3   5   7        2.62        3.90      1.25 o
   4   5   7       11.85       12.84      2.37 o
   5   5   7        4.08        2.56      1.46 o
   6   5   7        6.00        6.72      1.68 o
   7   5   7        0.62        3.18      1.50 o
   8   5   7        2.28        6.32      3.48 o
 -11   6   7        9.89        4.36      2.19 o
 -10   6   7        2.81        4.17      2.27 o
  -9   6   7        6.41       12.18      2.71 o
  -8   6   7        0.33        0.00      1.83 o
  -7   6   7       33.54       36.58     10.15 o
  -6   6   7        7.81        5.74      2.26 o
  -5   6   7       21.93       16.10      2.82 o
  -4   6   7       22.98       27.56      4.27 o
  -3   6   7       17.49        9.44      2.62 o
  -2   6   7        0.16        1.33      1.85 o
  -1   6   7        1.95        1.88      1.85 o
   0   6   7       16.75       19.91      3.75 o
   1   6   7        2.38        3.44      1.50 o
   2   6   7        0.05        0.24      1.32 o
   3   6   7       11.75       10.64      2.24 o
   4   6   7        8.90        5.51      2.93 o
   5   6   7        0.00        0.90      1.22 o
   6   6   7        0.32        0.00      1.31 o
  -9   7   7        7.94        9.65      8.24 o
  -8   7   7        4.08        0.60      3.62 o
  -7   7   7       97.40       83.15      9.75 o
  -6   7   7        9.42       11.66      2.88 o
  -5   7   7       74.13       63.08      4.97 o
  -4   7   7        0.06        0.00      1.86 o
  -3   7   7       29.91       30.81      4.23 o
  -2   7   7       13.21       10.69      2.67 o
  -1   7   7        1.16        2.74      2.35 o
   0   7   7       15.24       11.36      2.85 o
   1   7   7        0.28        2.87      1.48 o
   2   7   7       26.02       25.89      2.81 o
   3   7   7        0.72        1.43      1.75 o
   4   7   7       10.96        7.43      2.43 o
 -15   0   8       72.78       63.52     10.05 o
 -14   0   8        6.76        2.21      5.43 o
 -13   0   8       21.69        6.43      6.03 o
 -12   0   8        1.10        4.22      5.03 o
 -11   0   8        1.63        0.00      4.42 o
 -10   0   8      345.27      250.68     20.71 o
  -9   0   8      199.90      159.61     12.26 o
  -8   0   8      178.17      146.75      6.83 o
  -7   0   8        9.78       12.46      2.41 o
  -6   0   8      212.25      189.56      9.85 o
  -5   0   8       10.64       12.06      2.81 o
  -4   0   8       21.04       18.29      2.61 o
  -3   0   8      301.30      312.19     10.86 o
  -2   0   8       92.48       90.26      5.03 o
  -1   0   8     1629.29     1567.58     57.29 o
   0   0   8      522.13      502.93     16.47 o
   1   0   8      541.69      543.06     32.57 o
   2   0   8       29.93       26.35      3.31 o
   3   0   8      127.12      113.06      6.43 o
   4   0   8       28.83       31.97      4.42 o
   5   0   8       15.60       14.40      2.86 o
   6   0   8      135.49      139.73      7.36 o
   7   0   8       19.11       19.85      3.26 o
   8   0   8        6.62        2.65      2.61 o
   9   0   8       11.17        6.71      2.91 o
 -15   1   8       12.30        6.85      5.33 o
 -14   1   8        4.93        3.38      3.57 o
 -13   1   8        0.76        2.89      3.23 o
 -12   1   8       40.94       41.23      5.76 o
 -11   1   8        0.12        1.10      3.09 o
 -10   1   8       10.16        9.19      2.40 o
  -9   1   8       23.91       29.46      4.15 o
  -8   1   8       75.50       75.37     13.37 o
  -7   1   8      174.32      173.71      7.24 o
  -6   1   8       71.83       74.92      3.62 o
  -5   1   8      313.16      310.20      8.26 o
  -4   1   8      117.88      117.62      5.22 o
  -3   1   8      451.43      465.48     13.48 o
  -2   1   8      380.18      383.91      9.19 o
  -1   1   8        2.79        3.79      1.70 o
   0   1   8       50.86       56.18      2.99 o
   1   1   8        1.78        1.87      1.45 o
   2   1   8       12.71       12.36      2.41 o
   3   1   8        6.19        5.26      1.42 o
   4   1   8        0.01        0.57      1.05 o
   5   1   8        0.26        1.09      1.27 o
   6   1   8        7.34        5.07      1.83 o
   7   1   8        0.73        1.94      1.86 o
   8   1   8        0.14        1.63      1.47 o
   9   1   8        4.12        2.75      1.71 o
 -14   2   8        0.08        2.76      3.69 o
 -13   2   8       10.45        7.95      4.02 o
 -12   2   8       24.08       19.68      4.68 o
 -11   2   8       34.31       34.29      3.65 o
 -10   2   8       38.32       35.49      3.58 o
  -9   2   8       14.54       14.12      2.75 o
  -8   2   8      138.41      127.02      6.45 o
  -7   2   8       68.33       72.77      6.03 o
  -6   2   8       94.51       89.71      7.74 o
  -5   2   8       25.90       30.20      4.12 o
  -4   2   8       79.02       85.12      3.71 o
  -3   2   8      417.19      420.69     12.06 o
  -2   2   8       62.45       60.14      3.01 o
  -1   2   8      472.42      474.13     10.90 o
   0   2   8       14.62       16.28      1.86 o
   1   2   8      282.41      277.09      7.47 o
   2   2   8      129.18      128.72      4.59 o
   3   2   8       33.98       39.53      2.73 o
   4   2   8       34.91       33.38      2.65 o
   5   2   8        4.44        3.76      1.48 o
   6   2   8        3.46        3.50      1.46 o
   7   2   8        0.17        1.01      1.38 o
   8   2   8       39.04       42.14      3.26 o
   9   2   8        6.57        7.84      3.22 o
 -14   3   8        1.04        2.14      3.81 o
 -13   3   8        0.22        1.91      4.12 o
 -12   3   8       12.30       10.21      3.33 o
 -11   3   8        1.87        4.01      2.36 o
 -10   3   8       15.29       19.10      3.13 o
  -9   3   8        1.43        4.07      2.61 o
  -8   3   8        3.94        5.93      2.13 o
  -7   3   8       10.57        9.23      2.34 o
  -6   3   8       26.59       28.11      3.23 o
  -5   3   8       90.93       86.26      4.54 o
  -4   3   8       17.91       20.51      2.71 o
  -3   3   8       50.16       57.82      4.72 o
  -2   3   8       32.97       31.40      4.22 o
  -1   3   8       31.18       25.30      4.98 o
   0   3   8       15.23       17.17      2.68 o
   1   3   8       12.76       13.59      1.83 o
   2   3   8       28.13       32.39      2.54 o
   3   3   8       17.19       19.29      2.15 o
   4   3   8       57.17       54.55      3.25 o
   5   3   8        0.05        1.13      1.43 o
   6   3   8       18.90       12.61      3.18 o
   7   3   8       10.30       10.29      2.58 o
   8   3   8        0.91        2.67      1.63 o
 -13   4   8        2.11        3.57      2.53 o
 -12   4   8       26.10       26.36      3.75 o
 -11   4   8       14.76       18.05      3.00 o
 -10   4   8        6.07       11.20      5.43 o
  -9   4   8        3.71        3.44      2.26 o
  -8   4   8       12.71       16.76      2.77 o
  -7   4   8       32.59       39.19      3.81 o
  -6   4   8        1.66        3.71      1.97 o
  -5   4   8       22.67       23.69      3.26 o
  -4   4   8       47.47       33.82      4.32 o
  -3   4   8       75.78       76.73      6.33 o
  -2   4   8        7.90        4.17      1.46 o
  -1   4   8        0.25        1.08      1.18 o
   0   4   8        4.87        7.09      1.65 o
   1   4   8       35.35       39.98      2.99 o
   2   4   8       10.13       13.38      1.94 o
   3   4   8        0.69        0.94      1.23 o
   4   4   8        0.00        1.69      1.31 o
   5   4   8       16.38       15.65      2.14 o
   6   4   8        3.21        2.70      1.73 o
   7   4   8        7.33       11.10      3.04 o
 -11   5   8        1.89        2.22      2.17 o
 -10   5   8        0.05        1.74      2.12 o
  -9   5   8        1.19        1.18      2.17 o
  -8   5   8       10.88       10.03      3.22 o
  -7   5   8        6.36        3.12      2.27 o
  -6   5   8       41.23       39.03      5.43 o
  -5   5   8      140.34      140.43      7.18 o
  -4   5   8       20.39       16.69      4.31 o
  -3   5   8        0.14        0.09      1.97 o
  -2   5   8       13.10       11.26      2.64 o
  -1   5   8        1.03        1.08      1.58 o
   0   5   8       26.50       23.57      3.33 o
   1   5   8        0.19        1.43      1.38 o
   2   5   8        1.70        0.00      1.34 o
   3   5   8        3.13        6.78      1.91 o
   4   5   8       76.89       75.07      3.88 o
   5   5   8        0.65        4.32      1.64 o
   6   5   8        6.45        4.38      3.32 o
  -9   6   8       16.72       20.71      5.43 o
  -8   6   8       26.78       17.77      3.27 o
  -7   6   8       20.84       15.34      5.53 o
  -6   6   8        0.01        1.60      2.22 o
  -5   6   8        2.43        1.63      2.10 o
  -4   6   8        1.03        2.26      2.26 o
  -3   6   8       24.14       26.52      5.49 o
  -2   6   8        2.67        3.03      2.40 o
  -1   6   8        0.27        3.29      2.52 o
   0   6   8        3.38        6.62      2.13 o
   1   6   8       13.88       10.18      2.18 o
   2   6   8       40.84       44.43     10.45 o
   3   6   8       13.17       16.21      3.42 o
   4   6   8        3.72        3.82      2.91 o
  -5   7   8       33.94       37.05      9.27 o
  -4   7   8       23.66       14.85      8.44 o
  -3   7   8        4.20        8.02      9.95 o
  -2   7   8        6.66        4.22      9.45 o
  -1   7   8        0.02        2.81      8.04 o
 -13   1   9        0.61        0.38      3.75 o
 -12   1   9        0.18        2.25      3.76 o
 -11   1   9        0.00        5.68      3.66 o
 -10   1   9       32.49       26.81      5.03 o
  -9   1   9       22.62       23.35      3.77 o
  -8   1   9       21.63       20.61      3.22 o
  -7   1   9       53.34       53.27      5.23 o
  -6   1   9        4.38        1.34      1.49 o
  -5   1   9       43.08       39.86      3.52 o
  -4   1   9        6.75        5.27      2.11 o
  -3   1   9       56.12       51.26      3.23 o
  -2   1   9        3.50        2.54      1.27 o
  -1   1   9      226.63      230.29      6.65 o
   0   1   9      340.82      360.43      9.23 o
   1   1   9       20.14       16.38      2.11 o
   2   1   9       57.33       54.36      3.62 o
   3   1   9       21.28       21.53      2.40 o
   4   1   9       27.50       27.53      2.62 o
   5   1   9        1.09        3.38      1.54 o
   6   1   9        1.70        0.61      1.40 o
   7   1   9        2.98        1.81      2.61 o
 -13   2   9       32.79       44.82      6.24 o
 -12   2   9       11.02        9.58      4.40 o
 -11   2   9        8.23        6.83      6.03 o
 -10   2   9       29.48       32.03      7.64 o
  -9   2   9        9.70        9.77      4.02 o
  -8   2   9       92.49       75.05      6.08 o
  -7   2   9       44.80       39.26      4.22 o
  -6   2   9        7.93        5.22      2.17 o
  -5   2   9        9.45       11.93      1.93 o
  -4   2   9       30.49       25.07      8.54 o
  -3   2   9       70.36       72.42      3.81 o
  -2   2   9        0.02        0.25      1.15 o
  -1   2   9        0.03        0.63      1.20 o
   0   2   9       26.48       30.95      2.54 o
   1   2   9      150.07      152.29      5.34 o
   2   2   9       94.42       91.53      4.12 o
   3   2   9       14.16       16.28      2.20 o
   4   2   9        5.11        5.29      1.75 o
   5   2   9       17.80       17.07      3.08 o
   6   2   9       19.43       14.62      2.39 o
 -12   3   9        7.93        3.82      2.97 o
 -11   3   9        0.63        1.93      2.68 o
 -10   3   9        2.23        2.75      2.53 o
  -9   3   9        0.38        7.64      4.82 o
  -8   3   9        2.90        4.95      2.59 o
  -7   3   9       72.98       72.50      9.95 o
  -6   3   9       23.28       16.28      4.02 o
  -5   3   9       64.78       64.79      5.33 o
  -4   3   9       14.96       23.24      3.42 o
  -3   3   9      105.29      112.16      4.87 o
  -2   3   9       79.44       79.21      4.01 o
  -1   3   9      110.76      117.89      4.97 o
   0   3   9       24.67       27.09      2.70 o
   1   3   9      116.76      120.13      6.43 o
   2   3   9      190.45      186.26      6.14 o
   3   3   9        0.58        1.64      1.46 o
   4   3   9        6.94        7.87      2.28 o
   5   3   9        9.20       11.10      2.04 o
   6   3   9        0.27        1.67      2.71 o
 -10   4   9       17.21       19.90      3.98 o
  -9   4   9        5.75        6.43      2.70 o
  -8   4   9       10.22       15.31      7.94 o
  -7   4   9        5.65        7.15      3.72 o
  -6   4   9       54.79       50.38      4.49 o
  -5   4   9      136.51      142.21      9.45 o
  -4   4   9       15.66        7.44      4.82 o
  -3   4   9        0.77        2.90      1.91 o
  -2   4   9       24.73       27.76      2.75 o
  -1   4   9        9.04       12.61      2.17 o
   0   4   9        2.98        2.94      2.81 o
   1   4   9       24.05       28.97      8.04 o
   2   4   9       29.84       34.00      3.19 o
   3   4   9       56.48       64.18      7.64 o
   4   4   9       59.71       55.08      3.98 o
  -8   5   9        1.30        1.66      2.19 o
  -7   5   9        0.49        2.85      2.61 o
  -6   5   9        1.00        2.32      2.27 o
  -5   5   9        0.78        3.42      2.40 o
  -4   5   9       14.07        9.40      2.85 o
  -3   5   9       57.61       55.62      5.37 o
  -2   5   9        8.18        9.04      3.12 o
  -1   5   9       11.81        6.30      2.31 o
   0   5   9       13.77        9.66      2.21 o
   1   5   9       13.90       16.20      2.51 o
   2   5   9        5.69        7.13      2.12 o
  -7   0  10        7.86        9.25      3.02 o
  -6   0  10       81.02       85.64      7.04 o
  -5   0  10        1.13        0.00      2.01 o
  -4   0  10        2.15        2.81      2.61 o
  -3   0  10       38.36       45.63      5.43 o
  -2   0  10       51.70       56.62      4.98 o
  -1   0  10       74.34       81.56      5.80 o
   0   0  10        0.84        0.00      1.96 o
   1   0  10        0.43        0.40      1.96 o
   2   0  10        5.68        6.58      2.46 o
   3   0  10       11.45        9.44      2.73 o
   4   0  10       14.13       25.73      7.44 o
  -8   1  10        5.37        1.41      2.41 o
  -7   1  10        0.00        1.01      2.21 o
  -6   1  10        0.59        0.00      2.01 o
  -5   1  10        9.46       13.34      2.46 o
  -4   1  10        0.33        2.12      2.21 o
  -3   1  10       18.08       18.28      2.60 o
  -2   1  10        0.76        0.18      1.40 o
  -1   1  10        8.60        6.80      1.97 o
   0   1  10        0.70        1.23      1.34 o
   1   1  10       48.00       45.41      3.66 o
   2   1  10       53.68       58.43      3.71 o
   3   1  10       18.83       22.07      2.66 o
   4   1  10        2.40        6.63      5.43 o
 -10   2  10        1.07        2.98      3.07 o
  -9   2  10        0.29        0.00      3.22 o
  -8   2  10        4.41        3.22      3.42 o
  -7   2  10        0.01        0.00      2.01 o
  -6   2  10       32.81       39.80      5.23 o
  -5   2  10       27.47       26.94      4.42 o
  -4   2  10       34.39       26.80      2.75 o
  -3   2  10        5.36        1.99      1.49 o
  -2   2  10        0.06        2.32      1.54 o
  -1   2  10        7.28        7.13      2.31 o
   0   2  10       10.50       11.53      2.12 o
   1   2  10        3.71        3.57      1.68 o
   2   2  10        2.13        2.82      1.68 o
   3   2  10        5.97       13.87      6.23 o
  -9   3  10        1.37        4.98      4.42 o
  -8   3  10        0.52        0.00      3.22 o
  -7   3  10        2.06        3.42      3.22 o
  -6   3  10        6.05        3.62      4.42 o
  -5   3  10        7.79        4.98      2.71 o
  -4   3  10       10.25       19.46      5.13 o
  -3   3  10        0.51        0.69      1.45 o
  -2   3  10        0.07        1.07      1.49 o
  -1   3  10        2.58        2.44      1.63 o
   0   3  10        0.01        2.12      1.59 o
   1   3  10        8.18        8.73      2.12 o
   2   3  10       22.28       20.71      4.42 o
  -6   4  10        8.01        8.04      5.23 o
  -5   4  10       13.84        5.43      4.82 o
  -4   4  10        6.40        6.63      5.03 o
  -3   4  10       17.80       17.02      5.03 o
  -2   4  10        1.59        4.42      4.42 o
  -1   4  10       20.27       24.73      3.62 o
  -4   1  11        0.11        0.00      1.63 o
  -3   1  11        8.24        9.15      2.42 o
 
